# Supplementary material for: Human sperm cooperate to transit highly viscous regions on the competitive pathway to fertilization
Source: Commun Biol. 2023 May 6;6:495. doi: 10.1038/s42003-023-04875-2 (PMC10164193; doi:10.1038/s42003-023-04875-2)
Supplement: Supplementary file 3 — Supplementary Data 1 [file 42003_2023_4875_MOESM3_ESM.xlsx]

## Sheet: Fig. 1c
	Fig. 1c
	Donor sources						Patient sources
	Sample 1						Sample 1
	Viscosity (cP)	Grouped Sperm	Single sperm	Proportion of sperm in groups (%)			Viscosity (cP)	Grouped Sperm	Single sperm	Proportion of sperm in groups (%)
	1	3	251	1.1811			1	0	0	0
	15	64	202	24.0602			15	16	1090	1.44665
	40	108	179	37.6307			40	84	890	8.62423
	65	74	145	33.79			65	289	1086	21.0182
	100	50	122	29.0698			100	129	855	13.1098
	Sample 2
	Viscosity (cP)	Grouped Sperm	Single sperm	Proportion of sperm in groups (%)			Sample 2
	1	0	0	0			Viscosity (cP)	Grouped Sperm	Single sperm	Proportion of sperm in groups (%)
	15	48	370	11.4833			1	0	0	0
	40	136	317	30.0221			15	30	1130	2.58621
	65	192	331	36.7113			40	133	1017	11.5652
	100	200	442	31.1526			65	287	807	26.234
							100	99	613	13.9045
	Sample 3
	Viscosity (cP)	Grouped Sperm	Single sperm	Proportion of sperm in groups (%)			Sample 3
	1	0	0	0			Viscosity (cP)	Grouped Sperm	Single sperm	Proportion of sperm in groups (%)
	15	35	263	11.745			1	0	0	0
	40	99	240	29.2035			15	36	1790	1.97152
	65	202	305	39.8422			40	232	1560	12.9464
	100	41	130	23.9766			65	559	1681	24.9554
							100	234	1360	14.6801
	Sample 4
	Viscosity (cP)	Grouped Sperm	Single sperm	Proportion of sperm in groups (%)			Sample 4
	1	0	0	0			Viscosity (cP)	Grouped Sperm	Single sperm	Proportion of sperm in groups (%)
	15	38	260	12.7517			1	0	0	0
	40	206	395	34.2762			15	32	1701	1.84651
	65	121	201	37.5776			40	120	2960	3.8961
	100	91	148	38.0753			65	391	1895	17.1041
							100	210	2079	9.17431
	Sample 5
	Viscosity (cP)	Grouped Sperm	Single sperm	Proportion of sperm in groups (%)			Sample 5
	1	0	0	0			Viscosity (cP)	Grouped Sperm	Single sperm	Proportion of sperm in groups (%)
	15	70	600	10.4478			1	0	0	0
	40	141	631	18.2642			15	18	3447	0.519481
	65	137	417	24.7292			40	101	2980	3.27816
	100	106	395	21.1577			65	338	2055	14.1245
							100	181	1265	12.5173
	Sample 6
	Viscosity (cP)	Grouped Sperm	Single sperm	Proportion of sperm in groups (%)					Averages
	1	0	0	0					Viscosity (cP)	Proportion of sperm in groups (%)	Standard Error
	15	20	749	2.60078					1	0	0
	40	156	600	20.6349					15	1.67407	0.341687
	65	308	440	41.1765					40	8.06203	1.95814
	100	189	407	31.7114					65	20.6872	2.2913
									100	12.6772	0.948698
			Averages
			Viscosity (cP)	Proportion of sperm in groups (%)	Standard Error				Patient sample quality
			1	0.295276	0				Samples	Total motile percentage (%)	Concentration (per 10e6)
			15	12.1814	2.81011				Sample 1	41	93
			40	28.3386	3.08771				Sample 2	49	77.5
			65	35.6378	2.41992				Sample 3	48	73
			100	29.1906	2.4554				Sample 4	53	74
									Sample 5	47	123
			Donor sample quality						Average	47.6	88.1
			Samples	Total motile percentage (%)	Concentration (per 10e6)
			Sample 1	33	18
			Sample 2	38	21
			Sample 3	21	14
			Sample 4	22	13
			Sample 5	34	28
			Sample 6	35	29
			Average	30.5	20.5

## Sheet: Fig. 1d
Fig. 1d
15 cP			40 cP			65 cP			100 cP			Averages
	Straight line velocity, VSL (um/s)			VSL (um/s)			VSL (um/s)			VSL (um/s)			Sperm group		Single sperm		P values
Sperm group	12.8326		Sperm group	8.347		Sperm group	5.2486		Sperm group	2.9104		Viscosity (cP)	VSL (um/s)	StError	VSL (um/s)	StError	unpaired t test		% increase
Single sperm	13.6088		Sperm group	8.4628		Sperm group	5.729		Sperm group	1.1468		1
Single sperm	7.3508		Single sperm	7.7112		Single sperm	4.0902		Sperm group	2.0898		15	11.5156	0.951946	7.02721	0.30765	< 0.0001; ****		63.8717
Single sperm	4.7256		Single sperm	9.46		Single sperm	4.0482		Sperm group	1.3034		40	8.01316	0.438483	5.62668	0.181969	< 0.0001; ****		42.4136
Single sperm	6.667		Single sperm	6.7188		Single sperm	4.1436		Sperm group	3.1564		65	6.46401	0.252771	5.38011	0.11305	< 0.0001; ****		20.1463
Single sperm	5.5888		Single sperm	7.0746		Single sperm	7.2866		Sperm group	2.7856		100	3.10184	0.198438	1.75119	0.0555921	< 0.0001; ****		77.1276
Single sperm	11.371		Single sperm	6.2134		Single sperm	6.0418		Sperm group	2.0766								Avg	50.8898
Single sperm	7.7036		Single sperm	3.9742		Single sperm	4.6072		Sperm group	2.975		Average	6.3506		5.04125			Sterror	12.4965
Single sperm	7.1372		Single sperm	4.0162		Single sperm	3.7292		Single sperm	1.2916
Single sperm	9.6472		Single sperm	6.9014		Single sperm	3.6292		Single sperm	1.5536
Single sperm	6.7836		Single sperm	4.0504		Single sperm	3.3248		Single sperm	1.079
Single sperm	5.821		Single sperm	4.6696		Single sperm	4.342		Single sperm	1.8304
Single sperm	7.5368		Single sperm	2.8258		Single sperm	4.698		Single sperm	1.0506
Single sperm	9.2854		Single sperm	3.7634		Single sperm	5.157		Single sperm	1.526
Single sperm	4.8184		Single sperm	4.9092		Single sperm	3.5986		Single sperm	1.4924
Single sperm	9.4928		Single sperm	4.4072		Single sperm	6.5862		Single sperm	2.189
Single sperm	8.9922		Single sperm	4.6194		Single sperm	5.1598		Single sperm	1.6754
Sperm group	11.304		Single sperm	8.6		Single sperm	2.8266		Single sperm	1.6406
Single sperm	6.2434		Single sperm	6.8414		Single sperm	6.1192		Single sperm	2.06
Single sperm	5.6034		Single sperm	5.9676		Single sperm	6.0082		Single sperm	1.504
Single sperm	2.6034		Single sperm	4.9542		Single sperm	3.4054		Single sperm	1.8732
Single sperm	7.1814		Single sperm	3.2194		Single sperm	3.7538		Single sperm	1.4148
Single sperm	3.0858		Single sperm	4.9402		Single sperm	2.158		Single sperm	2.425
Single sperm	4.6074		Single sperm	3.4724		Single sperm	2.5096		Single sperm	2.236
Single sperm	8.9744		Single sperm	8.9648		Single sperm	4.5762		Single sperm	2.0252
Single sperm	6.3082		Single sperm	7.8726		Sperm group	2.8662		Single sperm	3.7806
Single sperm	8.0492		Sperm group	6.5516		Sperm group	12.6912		Single sperm	1.9508
Single sperm	6.519		Sperm group	5.604		Sperm group	10.822		Single sperm	1.4826
Single sperm	5.0876		Single sperm	6.7266		Single sperm	10.868		Single sperm	2.022
Single sperm	9.5854		Single sperm	9.9886		Single sperm	5.5664		Single sperm	1.7424
Single sperm	9.0812		Single sperm	7.2		Single sperm	5.0276		Single sperm	2.293
Single sperm	10.8222		Single sperm	4.8626		Single sperm	4.0638		Single sperm	1.8908
Sperm group	12.2033		Single sperm	4.8386		Single sperm	5.702		Single sperm	1.778
Sperm group	12.4044		Single sperm	3.0642		Single sperm	4.5676		Single sperm	0.7972
Single sperm	11.3336		Single sperm	6.7422		Single sperm	7.0614		Single sperm	2.4554
Single sperm	6.15733		Single sperm	6.5892		Single sperm	6.5504		Single sperm	1.7766
Single sperm	11.7773		Single sperm	2.5838		Single sperm	5.217		Single sperm	2.1116
Single sperm	8.85356		Single sperm	2.2292		Single sperm	5.2522		Single sperm	2.0164
Single sperm	5.87267		Single sperm	5.526		Single sperm	5.2008		Single sperm	1.3472
Single sperm	2.09022		Single sperm	1.8204		Single sperm	12.1258		Sperm group	2.0364
Single sperm	5.47156		Single sperm	6.2534		Sperm group	8.8724		Sperm group	1.5482
Single sperm	8.13689		Single sperm	2.9794		Sperm group	9.4528		Sperm group	2.576
Single sperm	2.81711		Single sperm	4.4978		Sperm group	9.6656		Single sperm	1.1388
Single sperm	4.18933		Single sperm	2.1982		Single sperm	9.1232		Single sperm	0.8648
Single sperm	3.74911		Single sperm	6.4378		Single sperm	2.983		Single sperm	1.6898
Single sperm	6.41933		Single sperm	9.0682		Single sperm	7.1086		Single sperm	1.262
Single sperm	8.25067		Single sperm	3.0682		Single sperm	4.3008		Single sperm	1.5484
Single sperm	5.03822		Sperm group	8.7022		Single sperm	7.0036		Single sperm	1.9478
Single sperm	9.458		Sperm group	8.8332		Single sperm	4.1842		Single sperm	1.3892
Single sperm	10.8084		Sperm group	3.446		Single sperm	3.2088		Single sperm	1.6552
Single sperm	10.3178		Sperm group	8.5804		Single sperm	5.7058		Single sperm	2.42
Single sperm	3.07778		Sperm group	5.1612		Single sperm	2.399		Single sperm	1.9318
Single sperm	10.4051		Single sperm	5.2242		Single sperm	4.8212		Single sperm	2.0544
Sperm group	5.387		Single sperm	3.7382		Single sperm	3.9558		Single sperm	2.2394
Single sperm	7.1838		Single sperm	3.876		Single sperm	7.3024		Single sperm	1.0932
Single sperm	7.8456		Single sperm	6.1486		Single sperm	4.5444		Single sperm	2.0452
Single sperm	5.2444		Single sperm	6.4168		Single sperm	4.1522		Single sperm	3.841
Single sperm	8.4836		Single sperm	4.6932		Single sperm	7.666		Single sperm	2.2916
Single sperm	4.2392		Single sperm	2.7838		Single sperm	4.9564		Sperm group	1.7292
Single sperm	10.887		Single sperm	3.9056		Single sperm	5.1708		Sperm group	1.275
Single sperm	11.0192		Single sperm	2.925		Single sperm	2.0426		Sperm group	2.2976
Single sperm	4.522		Single sperm	7.6448		Single sperm	4.0636		Sperm group	0.95
Single sperm	6.1008		Single sperm	4.7102		Single sperm	6.315		Sperm group	1.803
Single sperm	6.7598		Single sperm	6.3076		Single sperm	6.6688		Sperm group	1.2376
Single sperm	6.0362		Single sperm	3.2004		Single sperm	7.9078		Sperm group	1.052
Single sperm	5.155		Single sperm	2.0978		Single sperm	7.8072		Sperm group	1.923
Single sperm	8.0008		Single sperm	6.6888		Single sperm	7.9898		Sperm group	1.4412
Single sperm	7.3106		Single sperm	6.8526		Sperm group	8.466		Sperm group	1.227
Single sperm	7.4188		Single sperm	3.3276		Sperm group	9.6202		Single sperm	1.4986
Single sperm	8.1232		Single sperm	2.0738		Single sperm	4.173		Single sperm	1.504
Single sperm	2.4582		Single sperm	4.4114		Single sperm	4.5762		Single sperm	2.227
Single sperm	7.3824		Single sperm	7.5034		Single sperm	7.9394		Single sperm	1.5238
Single sperm	7.7396		Single sperm	7.0812		Single sperm	2.5758		Single sperm	1.998
Single sperm	1.8534		Single sperm	5.5		Single sperm	7.7548		Single sperm	1.5934
Single sperm	7.0298		Single sperm	6.4138		Single sperm	6.3666		Single sperm	1.228
Single sperm	3.6324		Single sperm	2.3832		Single sperm	6.27		Single sperm	1.0494
Sperm group	8.442		Single sperm	4.062		Single sperm	6.0208		Single sperm	1.9298
Sperm group	7.3646		Single sperm	6.2272		Single sperm	4.758		Single sperm	1.8002
Sperm group	8.9828		Single sperm	3.6834		Single sperm	4.268		Single sperm	1.3446
Sperm group	10.4614		Sperm group	11.0158		Single sperm	4.9734		Single sperm	1.7634
Sperm group	16.8025		Sperm group	6.0998		Single sperm	6.7048		Single sperm	1.1782
Sperm group	6.772		Sperm group	5.9744		Single sperm	6.9358		Single sperm	0.9844
Sperm group	13.6083		Single sperm	9.3926		Sperm group	5.096		Single sperm	1.262
Sperm group	15.484		Single sperm	3.714		Sperm group	5.3126		Single sperm	1.3352
Sperm group	10.4237		Single sperm	4.4266		Sperm group	4.684		Single sperm	1.2394
Sperm group	8.912		Single sperm	2.7558		Sperm group	6.0004		Single sperm	1.5298
Sperm group	20.98		Single sperm	4.613		Sperm group	4.4822		Single sperm	1.8214
Sperm group	13.4008		Single sperm	4.4644		Sperm group	6.2528		Single sperm	1.4192
			Single sperm	9.812		Single sperm	6.7492		Single sperm	2.3726
			Single sperm	10.111		Single sperm	9.3014		Single sperm	1.609
			Single sperm	7.236		Single sperm	4.0078		Single sperm	0.82
			Sperm group	6.4936		Single sperm	9.5266		Single sperm	1.0658
			Sperm group	10.3448		Single sperm	6.8708		Single sperm	0.8122
			Single sperm	4.7562		Single sperm	2.1798		Single sperm	1.0302
			Single sperm	11.4244		Single sperm	9.0106		Single sperm	1.5822
			Single sperm	2.2008		Single sperm	9.704		Single sperm	3.4056
			Single sperm	2.898		Single sperm	5.5314		Single sperm	1.4816
			Single sperm	5.5174		Single sperm	5.5684		Single sperm	1.5178
			Single sperm	7.2138		Single sperm	2.8502		Single sperm	1.4816
			Single sperm	5.8542		Single sperm	5.3838		Single sperm	1.616
			Single sperm	5.4108		Single sperm	2.3268		Single sperm	1.1318
			Single sperm	10.7092		Single sperm	3.6272		Single sperm	1.5608
			Sperm group	8.79		Single sperm	3.1494		Sperm group	1.7872
			Sperm group	6.549		Single sperm	4.6484		Sperm group	2.8472
			Single sperm	4.5608		Single sperm	6.645		Sperm group	3.704
			Single sperm	3.259		Single sperm	5.887		Single sperm	1.9654
			Single sperm	5.2646		Single sperm	3.1436		Single sperm	2.3632
			Single sperm	5.5768		Single sperm	5.6238		Single sperm	1.7798
			Single sperm	10.043		Single sperm	9.3764		Single sperm	1.0254
			Single sperm	10.5492		Single sperm	8.9142		Single sperm	1.6828
			Single sperm	4.5496		Single sperm	3.5252		Single sperm	1.9548
			Single sperm	8.6268		Single sperm	3.8262		Single sperm	1.4834
			Single sperm	4.5326		Single sperm	3.3064		Single sperm	1.322
			Single sperm	10.3194		Single sperm	8.1542		Single sperm	1.5972
			Single sperm	7.4946		Single sperm	3.4884		Single sperm	1.1328
			Single sperm	2.4212		Single sperm	7.1058		Single sperm	1.0726
			Single sperm	7.5608		Single sperm	5.9904		Single sperm	1.6542
			Sperm group	4.99525		Single sperm	4.0796		Single sperm	2.6064
			Sperm group	8.51075		Single sperm	1.8556		Single sperm	1.5876
			Sperm group	4.511		Single sperm	4.5232		Single sperm	2.7856
			Single sperm	4.7805		Sperm group	5.4364		Single sperm	1.771
			Single sperm	5.5565		Sperm group	6.5276		Sperm group	2.6266
			Single sperm	6.3355		Sperm group	7.09		Single sperm	1.9778
			Single sperm	2.6375		Sperm group	9.824		Single sperm	1.8754
			Single sperm	9.91175		Sperm group	10.1318		Single sperm	2.7062
			Single sperm	4.10425		Sperm group	6.0938		Single sperm	2.3162
			Single sperm	3.95375		Single sperm	8.333		Single sperm	2.1908
			Single sperm	4.5885		Single sperm	8.0412		Single sperm	1.6534
			Single sperm	3.475		Single sperm	8.1422		Single sperm	2.0636
			Single sperm	7.865		Single sperm	4.9382		Single sperm	2.4388
			Single sperm	7.7315		Single sperm	5.136		Single sperm	3.1786
			Single sperm	9.16025		Single sperm	4.0556		Sperm group	3.1758
			Single sperm	4.48675		Single sperm	3.7144		Sperm group	2.3564
			Single sperm	7.217		Single sperm	4.9854		Sperm group	2.9964
			Single sperm	7.75225		Single sperm	5.1596		Sperm group	4.5078
			Sperm group	4.601		Single sperm	7.3148		Sperm group	3.3414
			Sperm group	5.5432		Single sperm	5.41		Sperm group	3.6866
			Sperm group	9.8724		Single sperm	5.3928		Sperm group	5.639
			Sperm group	6.137		Single sperm	7.3538		Sperm group	4.76275
			Single sperm	6.4392		Single sperm	5.5188		Sperm group	5.6975
			Single sperm	6.2318		Single sperm	5.618		Sperm group	5.2838
			Single sperm	8.7384		Single sperm	8.3544		Sperm group	4.8182
			Single sperm	2.8252		Single sperm	7.1372		Sperm group	4.0054
			Single sperm	3.5892		Single sperm	2.921		Sperm group	3.3662
			Single sperm	3.0356		Single sperm	4.1994		Sperm group	4.9276
			Single sperm	3.4268		Single sperm	8.289		Sperm group	4.4954
			Single sperm	5.4976		Single sperm	6.9692		Sperm group	4.062
			Single sperm	5.0834		Single sperm	8.5568		Sperm group	5.33025
			Single sperm	3.759		Single sperm	6.6126		Sperm group	5.554
			Single sperm	7.865		Single sperm	6.8654		Sperm group	5.44975
			Single sperm	7.7016		Single sperm	8.8258		Sperm group	5.571
			Single sperm	4.3728		Single sperm	8.9844		Sperm group	1.4912
			Single sperm	6.8806		Single sperm	3.6994		Sperm group	4.7304
			Single sperm	3.7956		Single sperm	6.5		Sperm group	2.6624
			Single sperm	6.7214		Single sperm	10.4606		Sperm group	3.9674
			Single sperm	7.0874		Single sperm	7.5918		Sperm group	2.4572
			Single sperm	3.1606		Single sperm	3.6784		Sperm group	3.7262
			Single sperm	4.2368		Single sperm	5.304		Sperm group	5.039
			Single sperm	2.4946		Single sperm	5.8876		Sperm group	1.9175
			Sperm group	10.201		Single sperm	3.275		Sperm group	1.9755
			Sperm group	3.7		Single sperm	5.5132
			Sperm group	5.5972		Single sperm	9.6508
			Sperm group	5.0154		Sperm group	5.7042
			Sperm group	6.1666		Sperm group	7.8804
			Sperm group	5.6514		Sperm group	5.8404
			Sperm group	5.144		Sperm group	4.9684
			Sperm group	4.7422		Single sperm	2.235
			Single sperm	4.6874		Single sperm	2.3636
			Single sperm	6.255		Single sperm	6.3454
			Single sperm	3.8972		Single sperm	3.097
			Single sperm	7.8412		Single sperm	8.3754
			Single sperm	5.124		Single sperm	6.2772
			Single sperm	4.476		Single sperm	2.2528
			Single sperm	9.4618		Single sperm	10.5558
			Single sperm	4.784		Single sperm	4.0388
			Single sperm	8.3522		Single sperm	7.8418
			Single sperm	10.7872		Single sperm	7.2856
			Single sperm	6.8078		Single sperm	6.1812
			Single sperm	5.1766		Single sperm	8.3478
			Single sperm	3.603		Single sperm	3.192
			Single sperm	8.4568		Single sperm	4.7558
			Single sperm	6.8526		Single sperm	2.0396
			Single sperm	5.2976		Single sperm	5.8148
			Single sperm	9.0202		Single sperm	3.9212
			Single sperm	3.1592		Sperm group	4.8558
			Sperm group	11.8794		Sperm group	5.2152
			Sperm group	9.4142		Sperm group	5.17
			Sperm group	12.3044		Sperm group	4.9688
			Sperm group	11.71		Sperm group	5.0774
			Sperm group	6.6516		Sperm group	9.3112
			Sperm group	10.0087		Sperm group	6.0944
			Sperm group	11.655		Sperm group	7.7064
			Sperm group	16.8606		Sperm group	5.027
			Sperm group	9.3188		Sperm group	6.4624
			Sperm group	4.0104		Sperm group	4.9648
			Sperm group	11.9608		Single sperm	8.8724
			Sperm group	12.5772		Single sperm	4.6138
			Sperm group	8.203		Single sperm	4.7702
			Sperm group	9.8208		Single sperm	3.8566
			Sperm group	6.293		Single sperm	2.6016
			Sperm group	7.654		Single sperm	6.5118
			Sperm group	14.9657		Single sperm	3.6202
						Single sperm	5.3564
						Single sperm	4.5908
						Single sperm	3.0618
						Single sperm	8.261
						Single sperm	4.623
						Single sperm	1.5098
						Single sperm	6.7708
						Single sperm	5.6976
						Single sperm	7.6588
						Single sperm	4.7712
						Single sperm	3.2496
						Single sperm	2.7276
						Single sperm	2.0464
						Single sperm	7.5376
						Single sperm	4.2356
						Single sperm	5.0596
						Single sperm	6.5336
						Single sperm	2.8118
						Single sperm	2.5094
						Sperm group	6.52356
						Sperm group	11.9191
						Sperm group	6.64822
						Single sperm	9.30378
						Single sperm	8.00489
						Single sperm	6.63289
						Single sperm	9.83378
						Single sperm	9.86667
						Single sperm	8.43267
						Single sperm	11.256
						Single sperm	5.05644
						Single sperm	4.50667
						Single sperm	7.55844
						Single sperm	6.566
						Single sperm	5.516
						Single sperm	7.65067
						Single sperm	9.67244
						Single sperm	9.33933
						Single sperm	4.56311
						Single sperm	8.06156
						Single sperm	5.04778
						Single sperm	10.2791
						Single sperm	5.82511
						Single sperm	3.41222
						Single sperm	4.12289
						Single sperm	8.438
						Single sperm	9.172
						Single sperm	10.6238
						Single sperm	5.52556
						Single sperm	3.97956
						Single sperm	4.05511
						Single sperm	7.84089
						Single sperm	2.54733
						Single sperm	5.16822
						Single sperm	4.214
						Single sperm	5.68978
						Single sperm	2.79133
						Single sperm	7.69511
						Single sperm	3.99711
						Single sperm	7.05733
						Sperm group	5.0058
						Sperm group	8.5628
						Sperm group	5.0248
						Sperm group	5.2286
						Sperm group	5.8482
						Sperm group	5.8356
						Sperm group	7.7
						Sperm group	4.5906
						Sperm group	5.3614
						Sperm group	6.119
						Sperm group	8.4178
						Sperm group	4.2382
						Sperm group	10.2362
						Single sperm	3.736
						Single sperm	8.853
						Single sperm	4.0436
						Single sperm	5.6526
						Single sperm	3.4258
						Single sperm	3.3508
						Single sperm	6.8554
						Single sperm	5.3542
						Single sperm	4.839
						Single sperm	2.526
						Single sperm	5.8782
						Single sperm	1.7542
						Single sperm	4.6804
						Single sperm	5.6208
						Single sperm	4.2274
						Single sperm	4.7924
						Single sperm	1.9094
						Single sperm	3.3878
						Single sperm	11.2146
						Single sperm	4.19
						Single sperm	5.3884
						Single sperm	6.6082
						Single sperm	7.2282
						Single sperm	7.8182
						Single sperm	5.9318
						Single sperm	4.113
						Single sperm	5.4648
						Single sperm	7.7548
						Single sperm	4.1602
						Single sperm	3.5916
						Single sperm	7.543
						Single sperm	3.8814
						Single sperm	4.5834
						Single sperm	3.7962
						Single sperm	7.4904
						Single sperm	4.438
						Single sperm	4.9052
						Single sperm	6.2404
						Sperm group	5.9836
						Sperm group	5.6626
						Sperm group	5.5836
						Sperm group	4.9682
						Single sperm	5.8792
						Single sperm	2.5356
						Single sperm	7.245
						Single sperm	3.9438
						Single sperm	3.8624
						Single sperm	5.879
						Single sperm	2.2114
						Single sperm	4.4166
						Single sperm	4.0892
						Single sperm	4.9498
						Single sperm	2.5562
						Single sperm	7.4544
						Single sperm	3.2448
						Single sperm	3.1106
						Sperm group	4.9942
						Sperm group	4.25
						Sperm group	3.7336
						Sperm group	5.578
						Single sperm	4.7802
						Single sperm	5.287
						Single sperm	7.3482
						Single sperm	6.4284
						Single sperm	6.2446
						Single sperm	6.9104
						Single sperm	3.2832
						Single sperm	5.6938
						Single sperm	5.8224
						Single sperm	6.2194
						Single sperm	4.2324
						Single sperm	2.6482
						Single sperm	1.5256
						Single sperm	2.2916
						Single sperm	1.7066
						Single sperm	4.4784
						Single sperm	5.9874
						Single sperm	4.6342
						Single sperm	3.4902
						Single sperm	3.7388
						Sperm group	3.2634
						Sperm group	2.9042
						Sperm group	4.4818
						Sperm group	5.4068
						Single sperm	3.5014
						Single sperm	5.5482
						Single sperm	5.0218
						Single sperm	6.639
						Single sperm	5.068
						Single sperm	4.5704
						Single sperm	4.1648
						Single sperm	3.4282
						Single sperm	2.7856
						Single sperm	4.367
						Single sperm	2.9458
						Single sperm	3.2064
						Single sperm	3.939
						Single sperm	2.0044
						Single sperm	1.8214
						Single sperm	6.695
						Single sperm	7.2604
						Sperm group	7.81575
						Sperm group	4.071
						Sperm group	9.35375
						Single sperm	5.124
						Single sperm	7.44225
						Single sperm	5.3815
						Single sperm	4.04225
						Single sperm	2.954
						Single sperm	7.7885
						Single sperm	7.68525
						Single sperm	5.973
						Single sperm	6.011
						Single sperm	2.9845
						Single sperm	6.04775
						Single sperm	6.116
						Single sperm	5.13875
						Single sperm	4.39
						Sperm group	7.7598
						Sperm group	6.2
						Single sperm	2.5912
						Single sperm	3.7888
						Single sperm	3.7934
						Single sperm	1.9946
						Single sperm	6.3736
						Single sperm	4.6024
						Single sperm	4.323
						Single sperm	4.3398
						Single sperm	8.0112
						Single sperm	4.9028
						Single sperm	6.877
						Single sperm	7.0716
						Single sperm	4.5244
						Single sperm	4.3804
						Single sperm	3.0298
						Single sperm	4.7624
						Single sperm	5.8952
						Single sperm	1.9694
						Single sperm	5.34
						Single sperm	7.8292
						Single sperm	5.354
						Single sperm	4.8214

## Sheet: Fig. 2b
Fig. 2b
Sperm in a group							Single sperm									DFI
Replicate #	A (head diameter)	B (halo)	B/A	Frag?			Replicate #	A (head diameter)	B (halo)	B/A	Frag?				Replicates	Sperm in a group	Single sperm
1	30.335	13.924	0.459008	0	Non-frags		1	30.887	9.849	0.318872	1	Non-frag			1	15.7143	64.557
	31.314	9.268	0.29597	1	59			13.728	3.145	0.229094	1	28			2	15.873	81.5789
	34.059	19.105	0.560938	0				16.846	4.216	0.250267	1	Frag			3	10	64.0449
	32.28	19.026	0.589405	0	Frags			18.858	3.905	0.207074	1	51			4	11.25	68.5393
	14.142	4.714	0.333333	0	11			15.62	4.346	0.278233	1	DFI			5	3.64964	36.4964
	14.553	3.887	0.267093	1				18.409	6.368	0.345918	0	64.557			6	1.45985	30.8824
	15.391	8.062	0.523813	0	DFI			17.516	7.319	0.417847	0				7	0	32.2835
	14.472	4.384	0.30293	1	15.7143			16.572	1.5	0.0905141	1	% sperm with good DNA			8	2.3622	29.1339
	15.297	9.25	0.604694	0				14.502	4.596	0.316922	1	35.443
	15.301	6.865	0.448663	0	% sperm with good DNA			16.906	4.507	0.266592	1				Average	7.53862	50.9395
	15.882	11.662	0.73429	0	84.2857			14.151	8.174	0.577627	0				StError	2.13541	6.89219
	16.008	10.259	0.640867	0				15.409	5.207	0.337919	0
	14.866	6.403	0.430714	0				16.526	5.467	0.330812	1				B/A average	0.513946	0.355095
	13.2	7.5	0.568182	0				14.337	3.35	0.233661	1
	15.133	8.559	0.565585	0				17.523	4.776	0.272556	1
	13.793	10.607	0.769013	0				17.295	5.667	0.327667	1
	14.02	9.545	0.680813	0				18.012	2.687	0.149178	1
	17.601	11.18	0.635191	0				17.714	9.286	0.524218	0
	14.15	8.28	0.585159	0				16.008	6.718	0.419665	0
	16.087	7.401	0.460061	0				16.886	2	0.118441	1
	15.758	6.519	0.413695	0				17.373	3.536	0.203534	1
	16.553	8.254	0.498641	0				18.871	8.138	0.431244	0
	14.534	8.162	0.56158	0				14.472	5.044	0.348535	0
	14.887	6.951	0.466917	0				16.651	7.81	0.469041	0
	14.318	8.498	0.593519	0				12.966	3.801	0.293151	1
	17.298	8.062	0.466065	0				17.208	7.211	0.419049	0
	14.146	10.414	0.73618	0				20.875	6.872	0.329198	1
	15.151	6.289	0.415088	0				15.742	3.783	0.240313	1
	14.091	5.712	0.405365	0				15.102	5.099	0.337637	0
	14.089	5.489	0.389595	0				17.43	5.344	0.306598	1
	13.551	6.562	0.484245	0				16.072	3.579	0.222685	1
	14.329	4.257	0.29709	1				15.934	8.138	0.510732	0
	15.592	5.534	0.354926	0				17.003	5.467	0.321531	1
	15.186	6.486	0.427104	0				16.445	4.014	0.244086	1
	16.298	6.175	0.378881	0				15.811	3.432	0.217064	1
	16.183	7.923	0.489588	0				14.32	9.179	0.640992	0
	15.811	10.77	0.681171	0				15.033	6.329	0.421007	0
	14.333	10.355	0.722459	0				15.878	4.738	0.2984	1
	19.482	5.858	0.300688	1				16.007	7.775	0.485725	0
	17.148	7.504	0.437602	0				19.163	4.679	0.244168	1
	15.366	7.364	0.47924	0				16.347	5.044	0.308558	1
	16.035	7.775	0.484877	0				16.087	3.35	0.208243	1
	15.945	4.589	0.287802	1				22.164	5	0.225591	1
	14.674	2.704	0.184272	1				17.464	6.438	0.368644	0
	11.18	8.254	0.738283	0				18.553	8.544	0.460519	0
	13.05	7.718	0.591418	0				19.092	5.657	0.296302	1
	13.861	6.6	0.476156	0				17.586	4.123	0.234448	1
	13.44	6.865	0.510789	0				17.221	5.676	0.329598	1
	13.703	8.439	0.615851	0				16.737	5.175	0.309195	1
	14.472	7.491	0.51762	0				17.467	4.679	0.267877	1
	13.872	7.341	0.529196	0				12.706	7.318	0.575948	0
	13.96	7.401	0.530158	0				13.283	8.172	0.615222	0
	16.517	6.897	0.41757	0				15.004	4.333	0.28879	1
	15.56	6.915	0.444409	0				16.263	5.836	0.358851	0
	16.653	6.042	0.362818	0				16.049	4.138	0.257835	1
	17.351	6.915	0.398536	0				16.919	5.836	0.344938	0
	15.348	4.589	0.298997	1				13.437	4.738	0.352608	0
	15.7	6.047	0.385159	0				13.679	3.933	0.287521	1
	15.782	5.551	0.35173	0				15.652	3.504	0.223869	1
	16.441	8.667	0.527158	0				16.049	3.26	0.203128	1
	17.766	7.198	0.405156	0				16.707	3.745	0.224158	1
	16.159	5.202	0.321926	1				13.268	5.069	0.382047	0
	15.103	6.749	0.446865	0				14.284	2.713	0.189933	1
	14.472	6.403	0.442441	0				13.086	4.197	0.320724	1
	16.75	7.311	0.436478	0				17.288	6.549	0.378818	0
	16.125	2.687	0.166636	1				19.669	5.963	0.303167	1
	15.934	8.75	0.54914	0				14.758	3.75	0.254099	1
	14.896	10.371	0.696227	0				16.449	4.451	0.270594	1
	14.896	4.529	0.304041	1				16.325	5.13	0.314242	1
	14.94	5.834	0.390495	0				16.119	5.483	0.340158	0
2	16.713	6.657	0.398313	0	Non-frags			16.854	6.27	0.372019	0
	17.443	3.553	0.203692	1	53			17.029	6.543	0.384227	0
	15.421	5.35	0.34693	0	Frags			17.036	6.128	0.359709	0
	16.018	6.21	0.387689	0	10			16.776	3.35	0.19969	1
	13.597	6.412	0.471575	0	DFI			18.111	5.426	0.299597	1
	13.275	4.485	0.337853	0	15.873			19.133	4.743	0.247896	1
	13.96	5.897	0.422421	0				15.723	3.543	0.225339	1
	16.055	6.667	0.41526	0	% sperm with good DNA			17.867	5.375	0.300834	1
	14.977	9.657	0.644789	0	84.127			16.677	3.606	0.216226	1
	17.708	6.083	0.343517	0			2	16.568	4.279	0.258269	1	Non-frag
	13.946	5.942	0.426072	0				15.9	4.43	0.278616	1	14
	13.777	4.912	0.356536	0				13.454	3.634	0.270106	1	Frag
	16.977	6.133	0.361253	0				13.071	2.43	0.185908	1	62
	16.071	5.54	0.34472	0				17.103	4.802	0.280769	1	DFI
	15.75	6	0.380952	0				13.353	2.693	0.201678	1	81.5789
	15.252	6.021	0.394768	0				12.748	2.967	0.232742	1
	16.862	7.85	0.465544	0				15.962	5.207	0.326212	1	% sperm with good DNA
	13.915	6.088	0.437513	0				15.052	5.483	0.364271	0	18.4211
	15.606	7.159	0.458734	0				15.502	4.07	0.262547	1
	16.088	6.21	0.386002	0				16.364	8	0.488878	0
	16.997	5.603	0.329646	1				16.776	4.807	0.28654	1
	11.973	6.675	0.557504	0				18.224	4.354	0.238916	1
	15.544	3.905	0.251222	1				16.607	4.069	0.245017	1
	15.908	5.836	0.366859	0				17.443	5.483	0.314338	1
	12.772	4.802	0.375979	0				15.973	7.603	0.475991	0
	15.258	5.64	0.369642	0				15.506	4.955	0.319554	1
	15.768	6.657	0.422184	0				17.129	3.48	0.203164	1
	17.443	5.551	0.318237	1				14.426	4.1	0.284209	1
	11.792	6.427	0.545031	0				14.534	5.786	0.398101	0
	14.364	5.062	0.352409	0				15.799	4.438	0.280904	1
	11.581	6.25	0.539677	0				15.201	5.618	0.369581	0
	13.94	6.25	0.44835	0				15.502	4.507	0.290737	1
	18.774	5.935	0.316129	1				16.75	1.9	0.113433	1
	18.236	7.542	0.413578	0				16.001	3.504	0.218986	1
	18.277	5.483	0.299995	1				17.684	4.249	0.240274	1
	17.553	4.854	0.276534	1				16.465	4.177	0.25369	1
	16.55	5.935	0.35861	0				15.709	3.333	0.212171	1
	15.232	6.566	0.431066	0				13.975	6.042	0.432343	0
	15.348	6.835	0.445335	0				17.285	3.976	0.230026	1
	12.964	7.063	0.544816	0				16.683	4.743	0.284301	1
	15.334	4.259	0.277749	1				15.55	3.504	0.225338	1
	12.634	7.878	0.623555	0				14.769	5.315	0.359875	0
	14.213	6.755	0.475269	0				16.2	6.403	0.395247	0
	15.317	6.083	0.39714	0				16.441	3.052	0.185633	1
	15.542	5.942	0.382319	0				15.808	3.877	0.245256	1
	18.672	4.191	0.224454	1				14.607	4.014	0.2748	1
	18.007	6.047	0.335814	0				17.715	3.877	0.218854	1
	13.5	8.097	0.599778	0				16.194	5.884	0.363344	0
	15.532	6.543	0.421259	0				18.601	4.738	0.254717	1
	18.359	7.603	0.414129	0				21.019	5.062	0.24083	1
	17.695	6.852	0.387228	0				19.252	4.008	0.208186	1
	15.928	7.169	0.450088	0				18.092	3.162	0.174773	1
	15.027	6.543	0.435416	0				18.1	2.5	0.138122	1
	14.02	5.256	0.374893	0				18.358	4.161	0.226659	1
	13.153	7.358	0.559416	0				17.004	3.363	0.197777	1
	16.029	6.119	0.381746	0				14.237	4.577	0.321486	1
	16.466	5.706	0.346532	0				16.688	7.353	0.440616	0
	17.106	9.277	0.542324	0				15.934	3.018	0.189406	1
	17.623	5.618	0.318788	1				16.55	4.853	0.293233	1
	18.903	6.964	0.368407	0				16.401	5.668	0.345589	0
	16.258	6.964	0.428343	0				17.039	5.618	0.329714	1
	15.572	7.267	0.466671	0				16.318	4.503	0.275953	1
	14.769	8.325	0.563681	0				17.117	6.083	0.355378	0
3	14.636	6.403	0.437483	0	Non-frags			15.846	2.877	0.18156	1
	13.275	6.566	0.494614	0	72			20.07	6.01	0.299452	1
	15.002	6.505	0.433609	0	Frags			17.714	3.26	0.184035	1
	16.281	5.256	0.32283	1	8			16.816	5	0.297336	1
	16.469	7.157	0.434574	0				15.628	2.462	0.157538	1
	12.867	5.897	0.458304	0	DFI			13.861	6.824	0.492317	0
	14.142	4.362	0.308443	1	10			17.15	4.854	0.283032	1
	13.721	3.837	0.279644	1				17.156	5.274	0.307414	1
	12.548	6.472	0.515779	0	% sperm with good DNA			15.035	4.373	0.290855	1
	17.221	6.368	0.369781	0	90			18.212	4.438	0.243685	1
	15.232	5.497	0.360885	0				15.58	4.069	0.261168	1
	13.342	5.831	0.437041	0				17.754	3.655	0.205869	1
	14.61	5.217	0.357084	0				18.562	6.21	0.334554	0
	15.071	5.217	0.346162	0				18.439	5.344	0.28982	1
	13.017	6.675	0.512791	0				17.667	5.011	0.283636	1
	15.297	6.872	0.449238	0				18.163	5.185	0.28547	1
	17.564	5.772	0.328627	1				18.003	3.848	0.213742	1
	15.209	6.915	0.454665	0				15.027	4.243	0.282358	1
	13.158	6.27	0.476516	0				16.78	3.375	0.201132	1
	10.983	4.912	0.447237	0				15.25	3.482	0.228328	1
	13.238	6.374	0.481493	0				21.213	5.344	0.251921	1
	17.017	7.28	0.427807	0				17.557	3.808	0.216894	1
	13.328	5.202	0.390306	0			3	14.036	4.75	0.338416	0	Non-frag
	11.919	6.75	0.566323	0				15.758	2.372	0.150527	1	32
	14.522	4.269	0.293968	1				15.758	3.553	0.225473	1	Frag
	13.038	6.403	0.491103	0				16.464	3.202	0.194485	1	57
	12.12	4.631	0.382096	0				15.258	4.25	0.278542	1	DFI
	13.583	6.021	0.443275	0				13.829	4.039	0.292067	1	64.0449
	10.47	5.13	0.489971	0				12.273	2.982	0.242972	1	% sperm with good DNA
	14.08	5.489	0.389844	0				15.389	3.893	0.252973	1	35.9551
	13.081	6.388	0.488342	0				12.548	4.714	0.375677	0
	13.558	6.964	0.513645	0				15.435	4.07	0.263686	1
	15.876	5.031	0.316893	1				14.778	2.5	0.16917	1
	17.493	7.951	0.454525	0				12.819	3.281	0.255948	1
	11.667	7.401	0.634353	0				13.553	2.838	0.2094	1
	13.892	6.388	0.459833	0				13.821	3.701	0.267781	1
	17.257	6.946	0.402503	0				14.264	3.468	0.24313	1
	10.753	6.021	0.559937	0				16.817	4.423	0.263008	1
	10.595	5.368	0.506654	0				18.163	3.543	0.195067	1
	9.062	6.562	0.724123	0				14.24	4.738	0.332725	1
	12.772	5.13	0.40166	0				16.325	5	0.306279	1
	16.378	7.906	0.482721	0				15.538	3.801	0.244626	1
	15.831	6.27	0.396058	0				15.532	3.182	0.204867	1
	11.963	8.078	0.675249	0				13.886	5.772	0.41567	0
	11.511	5.344	0.464252	0				17.502	4.272	0.244086	1
	9.708	3.717	0.38288	0				12.516	2.388	0.190796	1
	10.25	5.836	0.569366	0				16.134	4.65	0.288211	1
	13.643	5.274	0.386572	0				14.727	2.749	0.186664	1
	12.634	5.701	0.451243	0				14.191	2.774	0.195476	1
	11.172	5.039	0.451038	0				14.716	3.76	0.255504	1
	10.382	5.657	0.544885	0				13.807	4.472	0.323894	1
	11.795	4.269	0.361933	0				12.752	2.795	0.219181	1
	10.259	4.596	0.447997	0				13.868	4.589	0.330906	1
	10.431	4.589	0.439939	0				10.355	5.375	0.519073	0
	10.595	4.61	0.435111	0				16.072	5.385	0.335055	0
	10.319	2.713	0.262913	1				15.953	3.606	0.226039	1
	8.355	4.1	0.490724	0				10.796	7.341	0.679974	0
	10.527	4.507	0.428137	0				9.846	1.988	0.201909	1
	9.605	5.315	0.553358	0				13.233	3.308	0.249981	1
	16.088	6.175	0.383826	0				13.861	4.95	0.357117	0
	12.671	6.872	0.542341	0				12.555	3.363	0.267861	1
	14.472	6.2	0.428413	0				14.701	6.128	0.416842	0
	10.154	3.727	0.367047	0				13.487	4.243	0.314599	1
	9.804	6.009	0.612913	0				13.4	4.528	0.33791	0
	10.753	5.256	0.488794	0				15.563	4.467	0.287027	1
	11.816	5.22	0.441774	0				14.524	4.549	0.313206	1
	10.878	4.252	0.390881	0				16.994	4.507	0.265211	1
	9.888	3.432	0.347087	0				14.921	4.589	0.307553	1
	9.513	5.772	0.606749	0				13.089	4.138	0.316143	1
	12.26	5.385	0.439233	0				15.556	4.485	0.288313	1
	12.191	6.149	0.504388	0				12.612	2.236	0.177291	1
	11.859	4.191	0.353402	0				12.733	4.507	0.353962	0
	11.94	6.643	0.556365	0				14.15	3.801	0.268622	1
	10.636	3.579	0.336499	0				10.533	3.701	0.351372	0
	12.075	3.691	0.305673	1				10.63	5	0.470367	0
	12.838	5.836	0.454588	0				13.886	3.64	0.262135	1
	11.253	6.755	0.600284	0				12.5	5.056	0.40448	0
	11.319	6.6	0.58309	0				14.921	4.138	0.277327	1
	10.735	5.031	0.468654	0				10.966	2.926	0.266825	1
	11.835	6.368	0.538065	0				10.6	4.285	0.404245	0
4	10.374	6.187	0.596395	0	Non-frags			11.25	3.182	0.282844	1
	14.076	4.373	0.310671	1	71			11.56	4.507	0.389879	0
	10.335	4.854	0.469666	0	Frags			10.983	6.25	0.569061	0
	11.138	4.528	0.406536	0	9			13.027	5.191	0.39848	0
	11.5	5.256	0.457043	0	DFI			10.776	4.5	0.417595	0
	13.335	5.551	0.416273	0	11.25			11.045	4.279	0.387415	0
	10.753	6	0.557984	0	% sperm with good DNA			11.705	2.85	0.243486	1
	12.291	6.047	0.491986	0	88.75			10.404	4.301	0.413399	0
	14.25	6.021	0.422526	0				10.201	4.07	0.39898	0
	13.309	6.933	0.520926	0				9.956	4.031	0.404881	0
	13.677	5.385	0.393727	0				11.563	5.069	0.438381	0
	15.085	5.426	0.359695	0				12.026	4.802	0.399302	0
	17.205	6.146	0.357222	0				11.75	4.5	0.382979	0
	11.673	5.148	0.441018	0				8.515	3.848	0.451908	0
	12.562	4.423	0.352094	0				12.199	3.905	0.320108	1
	11.122	3.436	0.308937	1				14.396	3.808	0.264518	1
	10.687	4.346	0.406662	0				12.03	3.202	0.266168	1
	11.581	3.01	0.259908	1				11.402	4.301	0.377215	0
	8.807	3.26	0.37016	0				12.906	3.4	0.263443	1
	10.63	3.655	0.343838	0				13.101	4.65	0.354935	0
	13.124	4.714	0.359189	0				12.078	6.872	0.568968	0
	14.941	6.839	0.457734	0				14.15	4.485	0.316961	1
	13.233	6.403	0.483866	0				11.035	2.687	0.243498	1
	13.601	7.15	0.525697	0				10.635	3.333	0.313399	1
	12.993	7.211	0.554991	0				13.153	3.881	0.295066	1
	12.582	6.408	0.509299	0				11.231	3.953	0.351972	0
	7.894	8.878	1.12465	0				12.314	5.551	0.450788	0
	10.371	6.5	0.626748	0				11.102	3.606	0.324806	1
	11.782	6.374	0.540995	0				11.524	3.202	0.277855	1
	11.88	5.056	0.425589	0				13.408	6.438	0.480161	0
	12.582	5.148	0.409156	0				13.199	3.543	0.268429	1
	10.68	5.831	0.545974	0			4	12.042	3.887	0.322787	1	Non-frag
	14.025	5.871	0.41861	0				13.908	3.3	0.237274	1	28
	13.536	5.088	0.375887	0				12.455	3.162	0.253874	1	Frag
	15.462	6.01	0.388695	0				12.906	2.761	0.213932	1	61
	14.866	7.15	0.480963	0				11.161	3.808	0.341188	0	DFI
	14.346	5.062	0.352851	0				9.956	2.388	0.239855	1	68.5393
	13.477	5.154	0.382429	0				10.512	3.553	0.337995	0	% sperm with good DNA
	14.534	4.714	0.324343	1				11.898	3.717	0.312405	1	31.4607
	13.35	5.426	0.406442	0				12.694	4.717	0.371593	0
	13.536	6.754	0.498966	0				14.631	6.25	0.427175	0
	15.98	4.577	0.286421	1				12.799	3.536	0.276272	1
	16.643	5.897	0.354323	0				12.432	6.27	0.504344	0
	16.977	5.185	0.305413	1				13.44	3.052	0.227083	1
	15.016	4.905	0.326652	1				11.877	3.717	0.312958	1
	12.799	4.853	0.37917	0				12.693	4.014	0.316237	1
	16.991	7.267	0.427697	0				14.67	3.667	0.249966	1
	18.112	4.924	0.271864	1				13.337	3.35	0.251181	1
	11.845	5.303	0.447699	0				15.953	4.61	0.288974	1
	12.199	5.506	0.451348	0				16.221	7.15	0.440787	0
	12.361	4.528	0.366313	0				13.428	5.368	0.399762	0
	13.744	5.696	0.414435	0				14.349	3.432	0.23918	1
	11.138	6.27	0.562938	0				12.502	2.25	0.179971	1
	12.855	4.809	0.374096	0				11.492	5.148	0.447964	0
	11.067	4.924	0.444926	0				13.834	3.337	0.241217	1
	11.95	4.634	0.387782	0				12.405	3.976	0.320516	1
	9.156	3.834	0.418742	0				11.505	3.171	0.275619	1
	9.54	3.165	0.331761	1				11.164	2.358	0.211215	1
	12.728	6.25	0.491043	0				13.081	4.1	0.313432	1
	14.705	5.618	0.382047	0				9.264	3.041	0.32826	1
	11.919	6.865	0.575971	0				12.191	2.136	0.175211	1
	13.108	4.95	0.377632	0				11.385	3.162	0.277734	1
	14.029	6.067	0.432461	0				11.853	2.734	0.230659	1
	14.637	7.097	0.484867	0				11.753	5.5	0.467966	0
	12.134	6.169	0.508406	0				10.621	3.691	0.347519	0
	13.582	5.408	0.398174	0				15.699	6.7	0.426779	0
	12.127	6.619	0.545807	0				11.671	7.379	0.632251	0
	12.612	6.325	0.501507	0				11.667	4.014	0.344047	0
	14.056	8.325	0.592274	0				14.716	2.981	0.202569	1
	14.346	8.162	0.568939	0				13.704	4.161	0.303634	1
	15.442	7.311	0.473449	0				14.644	4.301	0.293704	1
	14.063	6.128	0.435753	0				14.27	4.25	0.297828	1
	15.268	7.591	0.497184	0				14.388	3.804	0.264387	1
	16.298	5.551	0.340594	0				12.555	4.1	0.326563	1
	12.195	6.593	0.540631	0				14.221	4.366	0.307011	1
	13.017	6.058	0.465391	0				14.86	3.64	0.244953	1
	14.011	6.452	0.460495	0				14.795	3.976	0.268739	1
	12.432	7.04	0.566281	0				15.207	4.61	0.30315	1
	15.508	5.949	0.383608	0				12.806	3.432	0.267999	1
	15.016	5.426	0.361348	0				12.311	1.904	0.154658	1
5	12.668	6.336	0.500158	0	Non-frags			16.78	4.61	0.274732	1
	10.198	6.5	0.63738	0	132			13.752	3.758	0.273269	1
	10.262	7.906	0.770415	0	Frags			14.949	5.426	0.362967	0
	13.335	5.489	0.411624	0	5			15.348	2.173	0.141582	1
	11.452	4.488	0.391897	0	DFI			15.699	3.162	0.201414	1
	9.804	5.207	0.53111	0	3.64964			13.086	3.889	0.297188	1
	12.615	6.978	0.553151	0				16.125	3.905	0.242171	1
	10.442	7.379	0.706665	0	% sperm with good DNA			18.028	6.042	0.335145	0
	13.136	5.657	0.430649	0	96.3504			15.66	5.701	0.364049	0
	12.502	7.071	0.56559	0				13.928	7.159	0.514001	0
	11.753	6.946	0.590998	0				13.509	3.905	0.289067	1
	12.177	5.676	0.466125	0				14.944	3.808	0.254818	1
	14.501	5.003	0.345011	0				14.752	3.758	0.254745	1
	12.772	6.915	0.541419	0				15.699	5.344	0.340404	0
	14.109	5.062	0.358778	0				13.732	4.447	0.323842	1
	11.481	7.049	0.613971	0				13.038	3.553	0.272511	1
	11.926	5.518	0.462687	0				11.753	3.536	0.300859	1
	13.969	7.557	0.540984	0				12.75	3.783	0.296706	1
	13.187	8.433	0.639493	0				12.701	2.704	0.212897	1
	12.097	7.772	0.642473	0				12.003	3.758	0.313088	1
	8.751	3.889	0.444406	0				12.806	3.655	0.285413	1
	11.138	8.051	0.722841	0				12.401	3.073	0.247803	1
	9.737	8.75	0.898634	0				13.924	5.375	0.386024	0
	9.376	4.529	0.483042	0				13.416	4.472	0.333333	0
	12.34	4.869	0.394571	0				13.222	4.316	0.326426	1
	9.914	5.59	0.563849	0				11.375	3.333	0.293011	1
	10.865	5.893	0.542384	0				12.343	2.134	0.172892	1
	13.371	8.016	0.599506	0				14.076	5.154	0.366155	0
	13.7	6.472	0.472409	0				12.622	4.61	0.365235	0
	16.66	6.5	0.390156	0				13.044	3.889	0.298145	1
	13.759	6.792	0.493641	0				15.878	3.4	0.214133	1
	14.08	6.265	0.444957	0				13.12	4.596	0.350305	0
	13.768	4.717	0.342606	0				16.378	7.106	0.433875	0
	14.667	6	0.409082	0				12.903	5.657	0.438425	0
	13.384	4.853	0.362597	0				15.846	5.821	0.367348	0
	12.455	6.801	0.546046	0				14.392	6.801	0.472554	0
	10.419	8.172	0.784336	0				11.511	2.635	0.228911	1
	12.415	7.718	0.621667	0				13.897	5.54	0.398647	0
	13.75	8.28	0.602182	0				15.023	4.014	0.26719	1
	12.07	6.654	0.551284	0				17.029	3.236	0.190029	1
	13.205	4.167	0.315562	1			5	10.028	4.035	0.402373	0	Non-frag
	13.038	9.199	0.705553	0				11.524	5.202	0.451406	0	87
	11.35	8.31	0.732159	0				10.858	3.284	0.30245	1
	14.91	7.071	0.474245	0				10.367	3.536	0.341082	0	Frag
	12.26	8.31	0.677814	0				11.83	4.517	0.381826	0	50
	15.833	6.187	0.390766	0				10.024	4.007	0.399741	0
	12.54	7.018	0.559649	0				12.64	3.377	0.267168	1	DFI
	12.26	7.504	0.612072	0				14.732	5.426	0.368314	0	36.4964
	12.87	6.49	0.504274	0				12.374	4.512	0.364636	0
	14.522	6.289	0.433067	0				12	4.757	0.396417	0	% sperm with good DNA
	16.007	6.667	0.416505	0				12.362	3.816	0.308688	1	63.5036
	14.644	5.9	0.402895	0				12.067	3.771	0.312505	1
	14.977	4.507	0.300928	1				10.466	2.698	0.257787	1
	16.101	7.769	0.482517	0				8.017	2.828	0.35275	0
	13.566	7.075	0.521524	0				10.878	2.75	0.252804	1
	13.868	8.112	0.584944	0				11.402	3.42	0.299947	1
	13.551	6.6	0.487049	0				11.148	2.349	0.21071	1
	16.936	7.302	0.431153	0				14.147	6.21	0.438962	0
	18.75	7.458	0.39776	0				12.134	3.902	0.321576	1
	13.928	7.159	0.514001	0				14.252	3.321	0.23302	1
	11.448	7.302	0.637841	0				11.891	4.529	0.380876	0
	18.1	7.211	0.398398	0				13.252	7.778	0.58693	0
	17.557	7.566	0.430939	0				13.082	3.436	0.262651	1
	14.927	6.176	0.413747	0				15.771	4.767	0.302264	1
	14.43	7.618	0.527928	0				15.351	1.904	0.124031	1
	11.102	8.985	0.809314	0				11.279	5.669	0.502615	0
	15.236	6.112	0.401155	0				10.09	3.727	0.369376	0
	17.029	5	0.293617	1				9.156	3.988	0.435561	0
	15.921	6.719	0.422021	0				10.866	4.418	0.406589	0
	13.12	4.507	0.343521	0				12.448	5.956	0.47847	0
	14.422	7.425	0.514838	0				11.643	3.727	0.320107	1
	15.11	6.21	0.410986	0				14.299	5.305	0.371005	0
	15	6.31	0.420667	0				11.845	4.61	0.389194	0
	16.218	5.442	0.335553	0				10.713	3.779	0.352749	0
	13.252	7.632	0.575913	0				13.463	3.717	0.27609	1
	12.501	8.263	0.660987	0				12.548	4.472	0.356391	0
	16.761	7.198	0.429449	0				13.793	4.95	0.358878	0
	12.301	8.28	0.673116	0				13.764	2.675	0.194348	1
	15.496	5.836	0.376613	0				10.405	4.451	0.427775	0
	14.496	8.051	0.555395	0				13.263	3.606	0.271884	1
	14.603	8.132	0.556872	0				14.009	8.764	0.625598	0
	14.61	8.602	0.588775	0				13.038	3.579	0.274505	1
	14.151	4.845	0.342379	0				12.652	2.795	0.220914	1
	15	9.605	0.640333	0				13.735	4.825	0.351292	0
	15.56	7.85	0.504499	0				13.789	3.771	0.273479	1
	17.503	6.083	0.34754	0				11.83	8.018	0.677768	0
	12.684	7.53	0.593661	0				13.906	4.634	0.333237	0
	13.068	7.311	0.559458	0				10.367	2.867	0.276551	1
	15.074	7.782	0.516253	0				13.177	3.359	0.254914	1
	11.753	8.732	0.742959	0				14.883	5.139	0.345293	0
	16.994	6.915	0.406908	0				11.995	5.376	0.448187	0
	15.518	9.83	0.633458	0				15.443	3.691	0.239008	1
	16.593	8.284	0.499247	0				13.869	3.925	0.283005	1
	11.673	7.957	0.681659	0				12.226	2.734	0.223622	1
	11.689	8.31	0.710925	0				14.921	4.25	0.284833	1
	14.02	6.388	0.455635	0				15.91	5.9	0.370836	0
	10.335	8.533	0.825641	0				12.304	3.801	0.308924	1
	12.137	9.503	0.782978	0				12.379	3.712	0.299863	1
	13.901	7.906	0.568736	0				13.001	3.171	0.243904	1
	12.693	7.608	0.599385	0				15.892	4.589	0.288762	1
	13.618	6.872	0.504626	0				13.193	4.697	0.356022	0
	12.379	4.962	0.40084	0				14.718	5.816	0.395162	0
	15.381	7.786	0.506209	0				14.08	6.25	0.443892	0
	13.639	7.169	0.525625	0				12.23	3.184	0.260343	1
	10.884	7.12	0.654171	0				13.744	5.497	0.399956	0
	13.269	8.602	0.648278	0				10.296	3.018	0.293124	1
	18.209	7.766	0.426492	0				14.43	7.032	0.487318	0
	14.188	7.353	0.518255	0				19.026	7.267	0.381951	0
	13.12	4.717	0.359527	0				12.12	8.873	0.732096	0
	12.388	9.014	0.72764	0				15.207	5.984	0.393503	0
	11.335	7.807	0.688752	0				14.881	3.466	0.232914	1
	13.086	5.786	0.442152	0				16.155	6.149	0.380625	0
	11.344	6.227	0.548925	0				14.24	7.906	0.555197	0
	14.75	5.523	0.374441	0				14.194	3.354	0.236297	1
	13.335	5.657	0.424222	0				18.276	6.7	0.366601	0
	11.774	6.519	0.553678	0				15.104	4.039	0.267413	1
	12.5	7.198	0.57584	0				18.465	4.333	0.23466	1
	13.901	5.701	0.410114	0				15.352	7.261	0.472968	0
	12.212	7.387	0.604897	0				14.109	6.388	0.452761	0
	8.678	6.792	0.782669	0				16.839	5.13	0.30465	1
	14.142	9.582	0.677556	0				14.372	3.691	0.256819	1
	11.792	7.15	0.606343	0				15.236	4.116	0.27015	1
	13.337	8.028	0.601934	0				11.068	3.913	0.353542	0
	13.703	6.412	0.467927	0				13.452	4.67	0.34716	0
	12.207	6.21	0.508725	0				12.828	4.332	0.337699	0
	12.068	3.363	0.278671	1				15.524	6.185	0.398415	0
	18.664	6.71	0.359516	0				11.275	2.761	0.244878	1
	15.321	4.528	0.295542	1				15.601	5.421	0.347478	0
	11.003	7.319	0.665182	0				15.742	5.668	0.360056	0
	11.643	7.382	0.634029	0				13.677	6.374	0.466038	0
	15.207	6.755	0.444203	0				12.026	4.596	0.382172	0
	12.068	8.551	0.708568	0				13.59	6.103	0.44908	0
	13.759	7.826	0.568791	0				13.551	6.731	0.496716	0
	12.562	8.322	0.662474	0				11.519	4.003	0.347513	0
	17.344	6.932	0.399677	0				12.54	6.295	0.501994	0
	13.676	7.071	0.517037	0				11.271	3.308	0.293497	1
	13.4	7.558	0.56403	0				12.748	8.62	0.676184	0
6	13.64	6.25	0.458211	0	Non-frags			13.402	7.616	0.568273	0
	13.372	9.647	0.721433	0	135			16.279	7.782	0.478039	0
	13.647	7.558	0.553821	0	Frags			12.998	3.745	0.288121	1
	9.75	7.504	0.769641	0	2			14.513	8.139	0.560808	0
	12.964	5.506	0.424715	0	DFI			12.15	4.423	0.364033	0
	12.857	7.163	0.557128	0	1.45985			10.785	4.451	0.412703	0
	14.215	6.946	0.488639	0	% sperm with good DNA			12.872	3.905	0.303372	1
	13.371	11.393	0.852068	0	98.5401			15.7	8.139	0.518408	0
	8.335	6.021	0.722376	0				13.271	8.533	0.642981	0
	16.662	8.162	0.489857	0				13.829	4.776	0.345361	0
	14.758	6.388	0.43285	0				14.682	10.068	0.685738	0
	10.404	7.267	0.698481	0				12.153	5.08	0.418004	0
	16.752	7.254	0.433023	0				10.976	2.088	0.190233	1
	13.017	7.364	0.565722	0				11.336	3.052	0.269231	1
	13.732	9.22	0.671424	0				15.052	2.926	0.194393	1
	14.807	9.371	0.632876	0				12.349	4.589	0.371609	0
	14.674	7.603	0.518127	0				14.076	5.062	0.359619	0
	12.026	5.13	0.426576	0				11.852	3.35	0.282653	1
	14.08	8.07	0.573153	0				12.911	5.786	0.448145	0
	12.333	8.769	0.711019	0				10.132	3.502	0.345638	0
	15.015	8	0.532801	0				11.918	3.905	0.327656	1
	15.8	9.464	0.598987	0				11.606	4.72	0.406686	0
	16.757	8.434	0.503312	0				13.428	6.021	0.448391	0
	15.332	8.62	0.562223	0				11.25	4.776	0.424533	0
	15.104	9.1	0.602489	0				11.845	4.123	0.348079	0
	15.104	8.4	0.556144	0				10.756	3.073	0.285701	1
	15.742	9.304	0.59103	0				17.205	6.31	0.366754	0
	15.646	8.07	0.515787	0				14.853	6.19	0.416751	0
	15.532	9.414	0.606104	0				13.101	5.618	0.428822	0
	20.136	8.36	0.415177	0				12.502	5	0.399936	0
	17.346	7.732	0.445751	0				11.6	2.358	0.203276	1
	17.205	8.028	0.466609	0				16.119	6.6	0.409455	0
	15.868	9.667	0.609214	0				11.161	5.534	0.495834	0
	13.017	12.552	0.964277	0				12.455	4.61	0.370132	0
	15.67	8.028	0.512317	0				14.318	7.754	0.541556	0
	15.301	8.839	0.577675	0				11.622	4.161	0.358028	0
	16.677	8.189	0.491036	0				9.031	4.451	0.492858	0
	12.492	6.2	0.496318	0				12.903	4.962	0.384562	0
	10.842	7.661	0.706604	0				12.065	4.962	0.411272	0
	13.44	9.031	0.671949	0				13.101	5.489	0.418976	0
	12.209	7.603	0.622737	0			6	12.763	7.311	0.572828	0	Non-frag
	12.555	8.246	0.65679	0				14.795	5.057	0.341805	0	94
	11.689	7.603	0.650441	0				13.73	5.942	0.432775	0	Frag
	14.885	10.92	0.733624	0				12.311	3.25	0.263992	1	42
	16.211	8.923	0.550429	0				13.703	6.574	0.479749	0	DFI
	16.018	8.25	0.515046	0				11.508	4.384	0.380952	0	30.8824
	12.314	8.533	0.692951	0				13.864	3.48	0.25101	1	% sperm with good DNA
	11.668	6.247	0.535396	0				14.422	6.872	0.476494	0	69.1176
	11.739	5.676	0.483516	0				14.126	4.773	0.337888	0
	12.51	6.792	0.542926	0				16.436	3.659	0.222621	1
	13.993	8.223	0.587651	0				14.16	7.426	0.524435	0
	10.77	9.862	0.915692	0				11.876	4.18	0.35197	0
	12.191	9.52	0.780904	0				13.789	7.267	0.527014	0
	13.807	10.25	0.742377	0				14.725	5.315	0.360951	0
	15.532	8.189	0.527234	0				13.829	4.161	0.300889	1
	15.302	7.157	0.467717	0				15.429	7.25	0.469894	0
	12.937	4.503	0.348071	0				13.086	4.243	0.32424	1
	13.187	8.975	0.680595	0				12.435	5	0.402091	0
	14.249	6.852	0.480876	0				13.606	8.537	0.627444	0
	14.674	7.754	0.528418	0				14.954	4.451	0.297646	1
	12.003	6.576	0.547863	0				14.395	6.472	0.449601	0
	13.004	6	0.461396	0				17.78	8.975	0.504781	0
	12.572	6.719	0.534442	0				17.889	5.831	0.325954	1
	13.573	5.52	0.40669	0				14.907	7.951	0.533374	0
	15.092	7.951	0.526835	0				13.283	4.472	0.336671	0
	15.092	7.211	0.477803	0				15.681	8.028	0.511957	0
	12.601	8.069	0.640346	0				15.782	4.912	0.311241	1
	10.179	7.835	0.769722	0				17.717	5.497	0.310267	1
	13.086	6.536	0.499465	0				17.817	4.922	0.276253	1
	11.319	6.671	0.589363	0				15.766	6.325	0.40118	0
	11.045	7.353	0.665731	0				15.207	5.483	0.360558	0
	10.689	6.25	0.584713	0				15.846	9.804	0.618705	0
	10.892	6.49	0.59585	0				14.65	4.1	0.279863	1
	15.317	7.558	0.493439	0				14.337	7.364	0.513636	0
	11.705	6.519	0.556941	0				15.855	6.021	0.379754	0
	10.262	7.766	0.756773	0				14.171	3.54	0.249806	1
	11.275	6.792	0.602395	0				16.547	4.697	0.283858	1
	10.041	8.591	0.855592	0				13.667	10.593	0.775079	0
	15.508	7.018	0.452541	0				14.921	4.279	0.286777	1
	14.181	7.397	0.521613	0				14.16	5.315	0.375353	0
	13.259	7.485	0.564522	0				11.823	3.073	0.259917	1
	13.895	7.938	0.571285	0				15.146	7.008	0.462696	0
	15.875	8.75	0.551181	0				13.443	3.701	0.275311	1
	13.877	5.836	0.420552	0				14.67	4	0.272665	1
	12.301	7.444	0.605154	0				12.34	3.52	0.285251	1
	11.15	6.731	0.603677	0				15.443	4.61	0.298517	1
	13.21	8.962	0.678425	0				12.301	5.9	0.479636	0
	13.218	8.25	0.624149	0				12.412	4.717	0.380035	0
	13.567	6.289	0.463551	0				12.872	4.327	0.336156	0
	15.11	6.915	0.457644	0				14.081	6.291	0.446772	0
	12.619	7.786	0.617006	0				15.542	5.446	0.350405	0
	12.191	7.159	0.587236	0				12.966	6.175	0.476246	0
	10.503	7.353	0.700086	0				13.77	5.75	0.417574	0
	13.677	8.31	0.607589	0				16.133	5.148	0.319098	1
	18.271	7.701	0.421488	0				14.944	7.433	0.49739	0
	13.193	9.185	0.696203	0				15.662	5.056	0.32282	1
	14.909	7.261	0.487021	0				13.288	6.021	0.453116	0
	10.772	7.755	0.719922	0				9.031	3.328	0.368508	0
	14.661	7.52	0.512925	0				14.142	6.01	0.424975	0
	14.732	6.637	0.450516	0				16.095	7.786	0.483753	0
	13.566	4.936	0.363851	0				13.613	5.315	0.390436	0
	11.853	4.631	0.390703	0				13.196	4.346	0.329342	1
	13.865	7.073	0.510133	0				13.895	6.255	0.450162	0
	14.153	7.01	0.495301	0				17.596	6.801	0.386508	0
	11.064	5.381	0.486352	0				20.248	7.601	0.375395	0
	12.005	7.906	0.658559	0				16.59	7.775	0.468656	0
	13.21	5.274	0.399243	0				13.2	4.373	0.331288	1
	14.631	9.192	0.628255	0				16.632	6.6	0.396825	0
	17.236	9.503	0.551346	0				14.496	5.13	0.353891	0
	13.938	9.075	0.651098	0				12.273	4.279	0.348652	0
	15.236	7.491	0.491664	0				14.61	5.689	0.389391	0
	14.631	6.801	0.464835	0				14.099	5.622	0.398752	0
	13.585	9.341	0.687597	0				12.219	6.486	0.530813	0
	12.916	8.793	0.680784	0				13.306	4.65	0.349466	0
	12.993	7.458	0.574001	0				12.235	4.714	0.385288	0
	14.5	7.603	0.524345	0				11.511	3.933	0.341673	0
	14.916	8.707	0.583736	0				11.335	4.902	0.432466	0
	16.621	7.19	0.432585	0				12.104	4.126	0.340879	0
	18.566	4.955	0.266886	1				13.193	6.295	0.477147	0
	15.892	6.374	0.401082	0				16.553	4.507	0.272277	1
	15.977	7.669	0.480003	0				15.137	4.346	0.287111	1
	16.53	5.871	0.355172	0				10.734	4.534	0.422396	0
	15.675	6.685	0.426475	0				11.805	6.187	0.5241	0
	17.208	8.518	0.495002	0				14.084	3.567	0.253266	1
	14.614	10.842	0.741891	0				11.339	6.27	0.552959	0
	16.298	7.15	0.438704	0				15.403	3.606	0.23411	1
	17.545	8.325	0.474494	0				14.346	6.403	0.446327	0
	13.33	8.61	0.645911	0				16.637	5.442	0.327102	1
	14.735	7.318	0.496641	0				15.538	3.432	0.220878	1
	16.434	7.766	0.472557	0				13.618	4.773	0.350492	0
	14.496	7.766	0.535734	0				12.471	5.257	0.421538	0
	16.9	8.043	0.475917	0				13.536	3.67	0.271129	1
	13.187	7.244	0.549329	0				13.521	7.766	0.574366	0
	13.752	8.035	0.584279	0				16.38	4.67	0.285104	1
	13.509	9.582	0.709305	0				14.468	6.801	0.470072	0
	14.293	5.315	0.37186	0				15.592	4.301	0.275847	1
	13.834	3.701	0.267529	1				15.403	7.433	0.482568	0
7	16.576	9.804	0.591458	0	Non-frags			14.809	5.831	0.393747	0
	11.968	8.654	0.723095	0	127			13.895	3.01	0.216625	1
	12.402	7.448	0.600548	0	Frags			15.511	5.859	0.377732	0
	16.071	6.274	0.390393	0	0			14.162	6.828	0.482135	0
	13.73	7.42	0.540422	0	DFI			13.807	7.071	0.512132	0
	12.395	7.08	0.571198	0	0			12.528	4.807	0.383701	0
	10.05	7.647	0.760896	0	% sperm with good DNA			14.252	6.505	0.456427	0
	11.709	6.884	0.587924	0	100			14.769	4.924	0.333401	0
	13.031	5.669	0.43504	0				14.754	5.911	0.400637	0
	13.463	8.138	0.604472	0				15.521	3.986	0.256813	1
	11.877	7.558	0.636356	0				15.114	6.872	0.454678	0
	12.966	8.322	0.641832	0				13.171	4.485	0.340521	0
	14.142	6.574	0.464856	0				14.516	5.918	0.407688	0
	14.837	6.56	0.442138	0				13.29	4.697	0.353424	0
	12.338	7.502	0.60804	0				14.305	5.701	0.398532	0
	13.956	6.839	0.49004	0				17.623	4.854	0.275436	1
	12.078	6.039	0.5	0				18.569	8.839	0.476008	0
	13.732	6.768	0.492863	0				13.924	6.872	0.493536	0
	12.502	7.071	0.56559	0				15.333	8.667	0.565251	0
	14.009	6.255	0.446499	0				25.318	3.824	0.151039	1
	10.91	7.537	0.690834	0				14.001	4.67	0.333548	0
	11.743	7.198	0.612961	0				16.308	7.179	0.440213	0
	15.75	6.021	0.382286	0				16.01	5.143	0.321237	1
	13.05	8.246	0.631877	0				20.069	7.322	0.364841	0
	13.526	8.043	0.594633	0				14.395	9.263	0.643487	0
	15.981	8.544	0.534635	0				19.554	3.67	0.187685	1
	11.148	5.897	0.528974	0				15.071	4.643	0.308075	1
	12.748	5.231	0.410339	0				12.552	3.363	0.267925	1
	12.219	6.265	0.512726	0				12.737	6.872	0.539531	0
	11.516	10.991	0.954411	0				14.333	6.083	0.424405	0
	12.311	6.865	0.557631	0				15.235	7.846	0.514998	0
	15.598	7.766	0.497884	0				15.557	5.893	0.378801	0
	13.933	6.037	0.433288	0				15.625	5.251	0.336064	0
	13.812	7.967	0.576817	0				14.721	5.798	0.393859	0
	11.524	8.344	0.724054	0				14.621	3.206	0.219274	1
	11.385	6.27	0.550725	0				15.646	5.385	0.344177	0
	14.318	8.544	0.596731	0				12.127	6.865	0.566092	0
	13.668	8.515	0.622988	0				13.622	5.315	0.390178	0
	14.682	9.718	0.661899	0				11.715	3.553	0.303286	1
	18.67	11.353	0.608088	0			7	13.671	6.719	0.491478	0	Non-frags
	15.79	6.933	0.439075	0				12.972	6.241	0.481113	0	86
	13.353	8.112	0.607504	0				15.56	4.031	0.259062	1	Frags
	17.017	9.253	0.54375	0				13.77	4.507	0.327306	1	41
	19.002	10.078	0.530365	0				13.622	6.562	0.481721	0	DFI
	14.02	9.223	0.657846	0				16.906	7.62	0.450728	0	32.2835
	14.1	10.443	0.740638	0				11.074	5	0.451508	0	% sperm with good DNA
	14.037	6.978	0.497115	0				15.55	8.449	0.543344	0	67.7165
	14.811	7.134	0.481669	0				12.86	3.801	0.295568	1
	12.445	7.945	0.638409	0				13.566	4.72	0.347929	0
	13.509	5.755	0.426012	0				13.834	4.773	0.34502	0
	15.126	7.23	0.477985	0				11.432	3.532	0.308957	1
	12.258	7.159	0.584027	0				11.413	2.687	0.235433	1
	15.962	7.601	0.476193	0				13.77	7.867	0.571314	0
	14.051	8.544	0.608071	0				14.125	2.878	0.203752	1
	12.694	8.174	0.643926	0				12.867	4.549	0.35354	0
	14.056	7.25	0.515794	0				11.606	8.777	0.756247	0
	13.566	7.367	0.543049	0				13.072	2.687	0.205554	1
	12.737	5.935	0.465965	0				14.285	4.67	0.326916	1
	9.552	6.366	0.666457	0				14.916	6.915	0.463596	0
	10.101	7.08	0.700921	0				14.496	5.154	0.355546	0
	15.463	8.498	0.54957	0				12.782	5.039	0.394226	0
	15.424	9.055	0.587072	0				12.015	5.821	0.484478	0
	11.673	4.912	0.4208	0				11.787	6.491	0.550691	0
	11.845	7.289	0.615365	0				11.17	3.384	0.302954	1
	11.763	6.223	0.529032	0				13.759	5.755	0.418272	0
	11.211	5.963	0.531888	0				13.647	3.783	0.277204	1
	12.582	7.25	0.57622	0				15.277	6.553	0.428945	0
	13.108	7.211	0.550122	0				11.521	4.086	0.354657	0
	10.957	8.498	0.775577	0				13.402	5.949	0.443889	0
	13.908	6.364	0.457578	0				15.104	5.884	0.389566	0
	13.677	6.388	0.467061	0				12.947	6.543	0.505368	0
	12.042	7.603	0.631374	0				13.675	3.328	0.243364	1
	14.056	6.021	0.428358	0				13.098	7.159	0.546572	0
	12.74	8.31	0.652276	0				16.319	4.562	0.279551	1
	12.257	6.936	0.565881	0				13.877	3.396	0.244721	1
	12.966	7.311	0.563859	0				15.424	5.011	0.324883	1
	13.752	6.559	0.476949	0				13.35	3.801	0.284719	1
	13.14	5.88	0.447489	0				16.055	6.549	0.40791	0
	14.064	7.918	0.562998	0				17.285	8.724	0.504715	0
	14.15	7.683	0.542968	0				18.215	6.574	0.360911	0
	11.875	7.289	0.613811	0				16.211	5.534	0.341373	0
	11.334	6.221	0.548879	0				17.413	8.692	0.499167	0
	11.705	7.368	0.629475	0				16.003	6.083	0.380116	0
	13.21	7.134	0.540045	0				16.667	7.667	0.460011	0
	12.782	6.858	0.536536	0				12.857	5.618	0.43696	0
	11.257	6.433	0.571467	0				13.129	5.233	0.398583	0
	12.5	5.984	0.47872	0				14.708	5.618	0.381969	0
	12.843	6.037	0.470062	0				11.011	4.243	0.385342	0
	12.78	7.319	0.572692	0				13.017	7.008	0.538373	0
	14.39	5.859	0.407158	0				14.553	8.117	0.557754	0
	13.557	6.61	0.487571	0				15.568	4.868	0.312693	1
	14.501	7.032	0.484932	0				14.238	6.56	0.460739	0
	12.944	8.043	0.621369	0				14.422	5.667	0.392941	0
	11.359	9.936	0.874725	0				15.931	3.905	0.24512	1
	15.405	9.411	0.610906	0				11.035	3.432	0.31101	1
	14.496	8.189	0.564914	0				13.288	6.395	0.481261	0
	14.181	8.732	0.615753	0				13.135	4.625	0.352113	0
	15.55	7.236	0.465338	0				13.545	5.442	0.401772	0
	11.607	8.58	0.739209	0				12.253	5.25	0.428466	0
	13.343	6.906	0.517575	0				15.203	5.483	0.360653	0
	13.252	8.37	0.631603	0				14.004	6.2	0.442731	0
	13.467	8.062	0.598649	0				13.759	5.755	0.418272	0
	12.966	7.83	0.603887	0				12.209	5.315	0.435335	0
	12.341	8.016	0.649542	0				11.56	7.04	0.608997	0
	14.167	8.167	0.576481	0				11.816	7.289	0.616875	0
	13.566	7.976	0.58794	0				13.613	3.881	0.285095	1
	12	7.289	0.607417	0				15.89	6.01	0.378225	0
	14.259	5.755	0.403605	0				10.965	7.157	0.652713	0
	15.348	8.602	0.560464	0				12.238	5.548	0.453342	0
	15.475	7.81	0.504685	0				14.001	6.13	0.437826	0
	11.686	7	0.599007	0				14.001	5.011	0.357903	0
	13.768	9.333	0.677876	0				13.64	7.387	0.541569	0
	13.509	7.08	0.524095	0				14.02	5.815	0.414765	0
	13.804	8.515	0.61685	0				14.5	5.506	0.379724	0
	12.562	8.75	0.696545	0				10.668	3.837	0.359674	0
	15.5	9.28	0.59871	0				13.735	3.536	0.257444	1
	14.907	8.007	0.53713	0				14.944	2.95	0.197404	1
	16.643	9.551	0.573875	0				12.831	2.305	0.179643	1
	19.405	10.065	0.518681	0				12.95	4.1	0.316602	1
	13.77	9.124	0.6626	0				15.703	3.333	0.212252	1
	14.853	7.653	0.515249	0				14.376	3.165	0.220159	1
	18.003	10.124	0.562351	0				13.778	4.191	0.304181	1
	15.878	9.411	0.592707	0				16.451	5.852	0.355723	0
	13.521	9.753	0.721322	0				14.5	5.303	0.365724	0
	15.947	6.5	0.4076	0				16.607	3.184	0.191726	1
	15.839	8.894	0.561525	0				13.869	3.018	0.217608	1
	14.333	10.687	0.745622	0				14.037	6.719	0.478664	0
8	14.109	8.31	0.588986	0	Non-frags			14.277	7.256	0.50823	0
	16.869	8.139	0.482483	0	124			15.497	3.075	0.198426	1
	16.577	8.127	0.490258	0	Frags			13.587	8.317	0.612129	0
	16.146	7.364	0.456088	0	3			13.125	3.359	0.255924	1
	15.836	8.807	0.556138	0	DFI			12.5	7	0.56	0
	14.472	10.672	0.737424	0	2.3622			15.834	8.393	0.530062	0
	15.606	8.533	0.546777	0	% sperm with good DNA			14.307	4.972	0.347522	0
	17.351	7.075	0.407757	0	97.6378			15.345	6.472	0.421766	0
	14.241	7.401	0.519697	0				12.885	3.627	0.28149	1
	13.437	4.488	0.334003	0				14.554	5.701	0.391714	0
	11.607	8.29	0.714224	0				14.758	6.619	0.448503	0
	14.611	6.112	0.418315	0				15.008	5.59	0.372468	0
	15.074	7.454	0.494494	0				16.128	3.4	0.210813	1
	12.737	9.69	0.760776	0				15.203	4.447	0.292508	1
	12.369	7.855	0.635055	0				13.293	5.805	0.436696	0
	14.501	5.209	0.359217	0				14.534	5.506	0.378836	0
	12.87	6.408	0.497902	0				17.024	5.551	0.326069	1
	12.412	8.635	0.695698	0				13.752	4.528	0.329261	1
	12.981	7.487	0.576766	0				15.405	5.836	0.378838	0
	11.052	7.491	0.677796	0				15.518	9.75	0.628303	0
	17.062	7.85	0.460087	0				17.007	6.083	0.357676	0
	12.612	8.097	0.642008	0				15.133	7.254	0.47935	0
	12.065	6.129	0.507998	0				16.577	5.59	0.337214	0
	14.036	5.297	0.377387	0				14.631	5.618	0.383979	0
	14.329	7.404	0.516714	0				16.125	4.61	0.285891	1
	12.522	7.517	0.600303	0				16.697	6.675	0.399772	0
	13.975	9.055	0.647943	0				17.382	6.755	0.38862	0
	13.05	8.201	0.628429	0				23.565	3.758	0.159474	1
	12.412	7.504	0.604576	0				18.336	5.375	0.293139	1
	13.288	9.09	0.684076	0				15.258	6.505	0.426334	0
	10.467	8.439	0.806248	0				15.052	8	0.531491	0
	13.526	7.674	0.567352	0				15.608	3.4	0.217837	1
	12.388	6.336	0.511463	0				17.557	7.762	0.442103	0
	14.311	8.732	0.61016	0				11.424	3.4	0.297619	1
	16.502	7.754	0.469882	0				14.801	6.21	0.419566	0
	14.396	9.169	0.636913	0				17.156	7.004	0.408254	0
	14.701	9.387	0.638528	0				15.389	7.004	0.45513	0
	16.67	8	0.479904	0				18.785	7.454	0.396806	0
	12.77	6.388	0.500235	0				13.208	3.162	0.2394	1
	13.086	6.088	0.46523	0			8	14.91	6.103	0.409323	0	Non-frags
	18.828	9.464	0.502656	0				14.577	4.138	0.283872	1	90
	17.946	10.041	0.559512	0				16.906	6.755	0.399562	0	Frags
	13.049	5.667	0.434286	0				13.906	3.891	0.279807	1	37
	12.522	7.032	0.561572	0				14.323	5.855	0.408783	0	DFI
	15.589	6.519	0.418179	0				12.789	6.5	0.508249	0	29.1339
	16.853	6.671	0.395835	0				14.516	4.123	0.284031	1	% sperm with good DNA
	17.799	8.515	0.478398	0				15.678	3.468	0.221202	1	70.8661
	15.508	5.397	0.348014	0				13.004	4.503	0.346278	0
	16.325	7.004	0.429035	0				14.877	5.618	0.37763	0
	18.502	8	0.432386	0				12.915	4.447	0.344328	0
	14.842	6.553	0.441517	0				14.067	5.318	0.378048	0
	18.334	4.249	0.231755	1				12.612	4.138	0.3281	1
	11.402	9.906	0.868795	0				15.103	4.922	0.325896	1
	14.08	10.446	0.741903	0				13.809	5.757	0.416902	0
	12.412	10.55	0.849984	0				13.993	5.315	0.379833	0
	12.068	9.371	0.776516	0				14.807	6.408	0.432768	0
	15.002	6.052	0.403413	0				12.022	4.434	0.368824	0
	15.662	6.6	0.421402	0				10.436	3.883	0.372077	0
	12.76	8.515	0.66732	0				12.966	5.154	0.397501	0
	13.759	10.5	0.763137	0				11.15	7.08	0.634978	0
	13.647	6.119	0.448377	0				9.169	2.915	0.317919	1
	16.008	5.974	0.373188	0				13.956	5.069	0.363213	0
	14.802	7.311	0.49392	0				14.979	2.134	0.142466	1
	17.692	8.485	0.479595	0				14.08	3.727	0.264702	1
	17.502	8.254	0.471603	0				14.25	6.505	0.456491	0
	16.25	8.284	0.509785	0				14.089	4.67	0.331464	1
	16.242	9.329	0.574375	0				13.124	3.162	0.240933	1
	13.187	8.493	0.644043	0				14.502	7.5	0.51717	0
	15.821	10.277	0.64958	0				11.011	7.5	0.681137	0
	15.324	10.25	0.668885	0				11.102	3.202	0.288417	1
	13.793	8.051	0.583702	0				13.558	5.772	0.425727	0
	15.042	9.1	0.604973	0				14.121	4.249	0.300899	1
	12.369	9.014	0.728757	0				12.87	6.5	0.505051	0
	13.647	9.059	0.663809	0				13.275	5.676	0.427571	0
	11.753	6.824	0.580618	0				13.78	4.346	0.315385	1
	14.496	6.562	0.452677	0				13.657	5.062	0.370652	0
	12.302	7.159	0.581938	0				12.74	6.175	0.484694	0
	16.348	6.88	0.420847	0				13.353	6.727	0.503782	0
	14.708	6.657	0.452611	0				14.009	3.26	0.232708	1
	16.313	6.671	0.408938	0				14.769	4.717	0.319385	1
	16.925	7.318	0.432378	0				13.622	6.543	0.480326	0
	12.343	8.846	0.716682	0				13.502	3.01	0.22293	1
	17	5.27	0.31	1				13.22	6.368	0.481694	0
	14.909	7.401	0.496412	0				20.353	7.353	0.361274	0
	16.817	7.517	0.446988	0				17.33	5.483	0.316388	1
	17.644	8.404	0.476309	0				16.281	6.75	0.414594	0
	13.2	7.302	0.553182	0				14.631	6.568	0.44891	0
	13.353	8.355	0.625702	0				16.517	6.19	0.374765	0
	15.443	7.075	0.458136	0				17.103	6.185	0.361632	0
	12.54	10.833	0.863876	0				13.21	6.519	0.49349	0
	14.252	7.5	0.526242	0				16.255	4.428	0.272408	1
	14.45	9.487	0.65654	0				16.055	6.368	0.396637	0
	14.983	9.304	0.62097	0				12.494	4.955	0.39659	0
	15.56	8.62	0.553985	0				15.202	7.557	0.497106	0
	15.421	7.632	0.49491	0				12.023	5.776	0.480413	0
	16.211	9.503	0.586207	0				13.365	6.255	0.468013	0
	13.309	11.424	0.858367	0				14.513	5.315	0.366223	0
	15.135	9.804	0.64777	0				14.732	7.918	0.537469	0
	14.795	6.749	0.456168	0				14.372	6.129	0.426454	0
	13.812	7.696	0.557197	0				13.64	5.22	0.382698	0
	14.515	5.148	0.354668	0				14.708	1.953	0.132785	1
	12.321	4.249	0.344858	0				16	8.035	0.502188	0
	13.667	10.919	0.798932	0				12.652	3.01	0.237907	1
	15.366	9.672	0.629442	0				14.213	6.616	0.465489	0
	14.727	9.22	0.626061	0				15.67	7.401	0.472304	0
	13.35	7.071	0.529663	0				15.508	7.018	0.452541	0
	15.207	8.504	0.559216	0				17.17	6.364	0.370646	0
	15.102	8.962	0.593431	0				14.562	5.274	0.362176	0
	16.035	8.807	0.549236	0				15.5	4.008	0.258581	1
	12.548	8.975	0.715253	0				14.533	5.207	0.358288	0
	20.616	10.541	0.511302	0				17.112	7.163	0.418595	0
	19.232	11.643	0.605397	0				13.886	6.325	0.455495	0
	15.709	10.77	0.685594	0				14.758	8.254	0.55929	0
	12.445	9.718	0.780876	0				13.499	7.775	0.575969	0
	16.75	6.368	0.380179	0				13.886	4.61	0.331989	1
	16.621	4.809	0.289333	1				10.753	5.701	0.530178	0
	15.704	8.112	0.516556	0				14.767	5.061	0.342724	0
	10.308	5.231	0.50747	0				12.889	5.893	0.457212	0
	13.78	7.159	0.519521	0				11.8	4.249	0.360085	0
	14.714	9	0.611662	0				15.258	4.936	0.323502	1
	15.207	7.566	0.497534	0				17.964	6.128	0.341127	0
	13.252	8.132	0.613643	0				18.616	5.534	0.297271	1
	14.213	8.707	0.612608	0				16.752	5.303	0.316559	1
	13.521	7.254	0.536499	0				15.766	2.5	0.158569	1
	13.463	9.89	0.734606	0				17	5.75	0.338235	0
	13.868	9.503	0.685247	0				18.863	8.162	0.432699	0
	15.258	7.977	0.522808	0				15.592	6.973	0.447217	0
								13.521	9.371	0.69307	0
								12.026	2.85	0.236987	1
								15.557	6.346	0.407919	0
								12.374	5.657	0.457168	0
								19.94	6.115	0.30667	1
								13.516	5.333	0.394569	0
								13.861	7.357	0.53077	0
								14.004	6.342	0.452871	0
								15.846	9.393	0.592768	0
								14.577	5.368	0.368251	0
								12.642	6.103	0.482756	0
								12.772	8.325	0.651816	0
								14.524	5.426	0.373589	0
								14.916	7.786	0.52199	0
								13.259	7.769	0.585942	0
								14.182	8.162	0.575518	0
								13.557	2.635	0.194365	1
								13.174	6.265	0.475558	0
								15.397	8.878	0.576606	0
								13.73	5.618	0.409177	0
								16.874	4.714	0.279365	1
								13.752	4.528	0.329261	1
								17.252	7.603	0.440703	0
								21.378	8.284	0.387501	0
								14.076	5.534	0.393151	0
								15.385	8.064	0.524147	0
								17.57	4.833	0.275071	1
								16.002	5.234	0.327084	1
								17.52	5.398	0.308105	1
								13.886	6.897	0.496687	0
								13.585	9.503	0.699522	0
								12.642	7.42	0.586932	0
								14.916	9.552	0.640386	0
								15.338	9.22	0.601121	0
								15.075	3.833	0.254262	1
								12.966	6.6	0.509024	0
								14.5	7.766	0.535586	0
								13.841	3.202	0.231342	1
								15.348	6.741	0.43921	0

## Sheet: Fig. 2c
Fig. 2c															Frequency
															Sperm in a group
	Sperm in a group						Single sperm								Bin	Rep 1	Rep 2	Rep 3	Rep 4	Rep 5	Rep 6	Rep 7	Rep 8	Averages	StError
	Replicate #	A (head diameter)	B (halo)	B/A			Replicate #	A (head diameter)	B (halo)	B/A					0-0.1	0	0	0	0	0	0	0	0	0	0
	1	30.335	13.924	0.459008			1	30.887	9.849	0.318872					0.1-0.2	2.85714	0	0	0	0	0	0	0	0.357143	0.334077
		31.314	9.268	0.29597				13.728	3.145	0.229094					0.2-0.3	7.14286	9.52381	3.75	3.75	2.18978	1.45985	0.787402	1.5625	3.77078	1.01617
		34.059	19.105	0.560938				16.846	4.216	0.250267					0.3-0.4	18.5714	44.4444	27.5	35	15.3285	4.37956	1.5748	7.8125	19.3264	5.04826
		32.28	19.026	0.589405				18.858	3.905	0.207074					0.4-0.5	32.8571	30.1587	43.75	37.5	24.8175	29.927	23.622	27.3438	31.247	2.22085
		14.142	4.714	0.333333				15.62	4.346	0.278233					0.5-0.6	21.4286	12.6984	17.5	21.25	29.1971	30.6569	40.1575	25.7812	24.8337	2.83436
		14.553	3.887	0.267093				18.409	6.368	0.345918					0.6-0.7	10	3.1746	6.25	1.25	17.5182	20.438	25.9843	23.4375	13.5066	3.16322
		15.391	8.062	0.523813				17.516	7.319	0.417847					0.7-0.8	7.14286	0	1.25	0	8.75912	10.219	6.29921	10.1562	5.4783	1.46024
		14.472	4.384	0.30293				16.572	1.5	0.0905141					0.8-0.9	0	0	0	0	2.18978	1.45985	0.787402	3.90625	1.04291	0.469438
		15.297	9.25	0.604694				14.502	4.596	0.316922					0.9-1.0	0	0	0	0	0	1.45985	0.787402	0	0.280907	0.181999
		15.301	6.865	0.448663				16.906	4.507	0.266592						100	100	100	98.75	100	100	100	100
		15.882	11.662	0.73429				14.151	8.174	0.577627
		16.008	10.259	0.640867				15.409	5.207	0.337919					Single sperm
		14.866	6.403	0.430714				16.526	5.467	0.330812					Bin	Rep 1	Rep 2	Rep 3	Rep 4	Rep 5	Rep 6	Rep 7	Rep 8	Averages	StError
		13.2	7.5	0.568182				14.337	3.35	0.233661					0-0.1	1.26582	0	0	0	0	0	0	0	0.158228	0.148009
		15.133	8.559	0.565585				17.523	4.776	0.272556					0.1-0.2	5.06329	13.1579	8.98876	6.74157	2.91971	1.47059	3.93701	3.14961	5.67855	1.26956
		13.793	10.607	0.769013				17.295	5.667	0.327667					0.2-0.3	40.5063	60.5263	41.573	44.9438	26.2774	19.8529	19.685	14.1732	33.4423	5.27139
		14.02	9.545	0.680813				18.012	2.687	0.149178					0.3-0.4	35.443	19.7368	31.4607	35.9551	39.4161	38.9706	34.6457	35.4331	33.8826	2.06228
		17.601	11.18	0.635191				17.714	9.286	0.524218					0.4-0.5	10.1266	6.57895	13.4831	8.98876	21.1679	25	26.7717	26.7717	17.3611	2.80538
		14.15	8.28	0.585159				16.008	6.718	0.419665					0.5-0.6	5.06329	0	3.37079	2.24719	5.83942	11.7647	10.2362	14.9606	6.68528	1.703
		16.087	7.401	0.460061				16.886	2	0.118441					0.6-0.7	2.53165	0	1.1236	1.1236	3.64964	2.20588	3.93701	5.51181	2.5104	0.594023
		15.758	6.519	0.413695				17.373	3.536	0.203534					0.7-0.8	0	0	0	0	0.729927	0.735294	0.787402	0	0.281578	0.128645
		16.553	8.254	0.498641				18.871	8.138	0.431244					0.8-0.9	0	0	0	0	0	0	0	0	0	0
		14.534	8.162	0.56158				14.472	5.044	0.348535					0.9-1.0	0	0	0	0	0	0	0	0	0	0
		14.887	6.951	0.466917				16.651	7.81	0.469041					Sum	100	100	100	100	100	100	100	100
		14.318	8.498	0.593519				12.966	3.801	0.293151
		17.298	8.062	0.466065				17.208	7.211	0.419049
		14.146	10.414	0.73618				20.875	6.872	0.329198
		15.151	6.289	0.415088				15.742	3.783	0.240313
		14.091	5.712	0.405365				15.102	5.099	0.337637
		14.089	5.489	0.389595				17.43	5.344	0.306598
		13.551	6.562	0.484245				16.072	3.579	0.222685
		14.329	4.257	0.29709				15.934	8.138	0.510732
		15.592	5.534	0.354926				17.003	5.467	0.321531
		15.186	6.486	0.427104				16.445	4.014	0.244086
		16.298	6.175	0.378881				15.811	3.432	0.217064
		16.183	7.923	0.489588				14.32	9.179	0.640992
		15.811	10.77	0.681171				15.033	6.329	0.421007
		14.333	10.355	0.722459				15.878	4.738	0.2984
		19.482	5.858	0.300688				16.007	7.775	0.485725
		17.148	7.504	0.437602				19.163	4.679	0.244168
		15.366	7.364	0.47924				16.347	5.044	0.308558
		16.035	7.775	0.484877				16.087	3.35	0.208243
		15.945	4.589	0.287802				22.164	5	0.225591
		14.674	2.704	0.184272				17.464	6.438	0.368644
		11.18	8.254	0.738283				18.553	8.544	0.460519
		13.05	7.718	0.591418				19.092	5.657	0.296302
		13.861	6.6	0.476156				17.586	4.123	0.234448
		13.44	6.865	0.510789				17.221	5.676	0.329598
		13.703	8.439	0.615851				16.737	5.175	0.309195
		14.472	7.491	0.51762				17.467	4.679	0.267877
		13.872	7.341	0.529196				12.706	7.318	0.575948
		13.96	7.401	0.530158				13.283	8.172	0.615222
		16.517	6.897	0.41757				15.004	4.333	0.28879
		15.56	6.915	0.444409				16.263	5.836	0.358851
		16.653	6.042	0.362818				16.049	4.138	0.257835
		17.351	6.915	0.398536				16.919	5.836	0.344938
		15.348	4.589	0.298997				13.437	4.738	0.352608
		15.7	6.047	0.385159				13.679	3.933	0.287521
		15.782	5.551	0.35173				15.652	3.504	0.223869
		16.441	8.667	0.527158				16.049	3.26	0.203128
		17.766	7.198	0.405156				16.707	3.745	0.224158
		16.159	5.202	0.321926				13.268	5.069	0.382047
		15.103	6.749	0.446865				14.284	2.713	0.189933
		14.472	6.403	0.442441				13.086	4.197	0.320724
		16.75	7.311	0.436478				17.288	6.549	0.378818
		16.125	2.687	0.166636				19.669	5.963	0.303167
		15.934	8.75	0.54914				14.758	3.75	0.254099
		14.896	10.371	0.696227				16.449	4.451	0.270594
		14.896	4.529	0.304041				16.325	5.13	0.314242
		14.94	5.834	0.390495				16.119	5.483	0.340158
	2	16.713	6.657	0.398313				16.854	6.27	0.372019
		17.443	3.553	0.203692				17.029	6.543	0.384227
		15.421	5.35	0.34693				17.036	6.128	0.359709
		16.018	6.21	0.387689				16.776	3.35	0.19969
		13.597	6.412	0.471575				18.111	5.426	0.299597
		13.275	4.485	0.337853				19.133	4.743	0.247896
		13.96	5.897	0.422421				15.723	3.543	0.225339
		16.055	6.667	0.41526				17.867	5.375	0.300834
		14.977	9.657	0.644789				16.677	3.606	0.216226
		17.708	6.083	0.343517			2	16.568	4.279	0.258269
		13.946	5.942	0.426072				15.9	4.43	0.278616
		13.777	4.912	0.356536				13.454	3.634	0.270106
		16.977	6.133	0.361253				13.071	2.43	0.185908
		16.071	5.54	0.34472				17.103	4.802	0.280769
		15.75	6	0.380952				13.353	2.693	0.201678
		15.252	6.021	0.394768				12.748	2.967	0.232742
		16.862	7.85	0.465544				15.962	5.207	0.326212
		13.915	6.088	0.437513				15.052	5.483	0.364271
		15.606	7.159	0.458734				15.502	4.07	0.262547
		16.088	6.21	0.386002				16.364	8	0.488878
		16.997	5.603	0.329646				16.776	4.807	0.28654
		11.973	6.675	0.557504				18.224	4.354	0.238916
		15.544	3.905	0.251222				16.607	4.069	0.245017
		15.908	5.836	0.366859				17.443	5.483	0.314338
		12.772	4.802	0.375979				15.973	7.603	0.475991
		15.258	5.64	0.369642				15.506	4.955	0.319554
		15.768	6.657	0.422184				17.129	3.48	0.203164
		17.443	5.551	0.318237				14.426	4.1	0.284209
		11.792	6.427	0.545031				14.534	5.786	0.398101
		14.364	5.062	0.352409				15.799	4.438	0.280904
		11.581	6.25	0.539677				15.201	5.618	0.369581
		13.94	6.25	0.44835				15.502	4.507	0.290737
		18.774	5.935	0.316129				16.75	1.9	0.113433
		18.236	7.542	0.413578				16.001	3.504	0.218986
		18.277	5.483	0.299995				17.684	4.249	0.240274
		17.553	4.854	0.276534				16.465	4.177	0.25369
		16.55	5.935	0.35861				15.709	3.333	0.212171
		15.232	6.566	0.431066				13.975	6.042	0.432343
		15.348	6.835	0.445335				17.285	3.976	0.230026
		12.964	7.063	0.544816				16.683	4.743	0.284301
		15.334	4.259	0.277749				15.55	3.504	0.225338
		12.634	7.878	0.623555				14.769	5.315	0.359875
		14.213	6.755	0.475269				16.2	6.403	0.395247
		15.317	6.083	0.39714				16.441	3.052	0.185633
		15.542	5.942	0.382319				15.808	3.877	0.245256
		18.672	4.191	0.224454				14.607	4.014	0.2748
		18.007	6.047	0.335814				17.715	3.877	0.218854
		13.5	8.097	0.599778				16.194	5.884	0.363344
		15.532	6.543	0.421259				18.601	4.738	0.254717
		18.359	7.603	0.414129				21.019	5.062	0.24083
		17.695	6.852	0.387228				19.252	4.008	0.208186
		15.928	7.169	0.450088				18.092	3.162	0.174773
		15.027	6.543	0.435416				18.1	2.5	0.138122
		14.02	5.256	0.374893				18.358	4.161	0.226659
		13.153	7.358	0.559416				17.004	3.363	0.197777
		16.029	6.119	0.381746				14.237	4.577	0.321486
		16.466	5.706	0.346532				16.688	7.353	0.440616
		17.106	9.277	0.542324				15.934	3.018	0.189406
		17.623	5.618	0.318788				16.55	4.853	0.293233
		18.903	6.964	0.368407				16.401	5.668	0.345589
		16.258	6.964	0.428343				17.039	5.618	0.329714
		15.572	7.267	0.466671				16.318	4.503	0.275953
		14.769	8.325	0.563681				17.117	6.083	0.355378
	3	14.636	6.403	0.437483				15.846	2.877	0.18156
		13.275	6.566	0.494614				20.07	6.01	0.299452
		15.002	6.505	0.433609				17.714	3.26	0.184035
		16.281	5.256	0.32283				16.816	5	0.297336
		16.469	7.157	0.434574				15.628	2.462	0.157538
		12.867	5.897	0.458304				13.861	6.824	0.492317
		14.142	4.362	0.308443				17.15	4.854	0.283032
		13.721	3.837	0.279644				17.156	5.274	0.307414
		12.548	6.472	0.515779				15.035	4.373	0.290855
		17.221	6.368	0.369781				18.212	4.438	0.243685
		15.232	5.497	0.360885				15.58	4.069	0.261168
		13.342	5.831	0.437041				17.754	3.655	0.205869
		14.61	5.217	0.357084				18.562	6.21	0.334554
		15.071	5.217	0.346162				18.439	5.344	0.28982
		13.017	6.675	0.512791				17.667	5.011	0.283636
		15.297	6.872	0.449238				18.163	5.185	0.28547
		17.564	5.772	0.328627				18.003	3.848	0.213742
		15.209	6.915	0.454665				15.027	4.243	0.282358
		13.158	6.27	0.476516				16.78	3.375	0.201132
		10.983	4.912	0.447237				15.25	3.482	0.228328
		13.238	6.374	0.481493				21.213	5.344	0.251921
		17.017	7.28	0.427807				17.557	3.808	0.216894
		13.328	5.202	0.390306			3	14.036	4.75	0.338416
		11.919	6.75	0.566323				15.758	2.372	0.150527
		14.522	4.269	0.293968				15.758	3.553	0.225473
		13.038	6.403	0.491103				16.464	3.202	0.194485
		12.12	4.631	0.382096				15.258	4.25	0.278542
		13.583	6.021	0.443275				13.829	4.039	0.292067
		10.47	5.13	0.489971				12.273	2.982	0.242972
		14.08	5.489	0.389844				15.389	3.893	0.252973
		13.081	6.388	0.488342				12.548	4.714	0.375677
		13.558	6.964	0.513645				15.435	4.07	0.263686
		15.876	5.031	0.316893				14.778	2.5	0.16917
		17.493	7.951	0.454525				12.819	3.281	0.255948
		11.667	7.401	0.634353				13.553	2.838	0.2094
		13.892	6.388	0.459833				13.821	3.701	0.267781
		17.257	6.946	0.402503				14.264	3.468	0.24313
		10.753	6.021	0.559937				16.817	4.423	0.263008
		10.595	5.368	0.506654				18.163	3.543	0.195067
		9.062	6.562	0.724123				14.24	4.738	0.332725
		12.772	5.13	0.40166				16.325	5	0.306279
		16.378	7.906	0.482721				15.538	3.801	0.244626
		15.831	6.27	0.396058				15.532	3.182	0.204867
		11.963	8.078	0.675249				13.886	5.772	0.41567
		11.511	5.344	0.464252				17.502	4.272	0.244086
		9.708	3.717	0.38288				12.516	2.388	0.190796
		10.25	5.836	0.569366				16.134	4.65	0.288211
		13.643	5.274	0.386572				14.727	2.749	0.186664
		12.634	5.701	0.451243				14.191	2.774	0.195476
		11.172	5.039	0.451038				14.716	3.76	0.255504
		10.382	5.657	0.544885				13.807	4.472	0.323894
		11.795	4.269	0.361933				12.752	2.795	0.219181
		10.259	4.596	0.447997				13.868	4.589	0.330906
		10.431	4.589	0.439939				10.355	5.375	0.519073
		10.595	4.61	0.435111				16.072	5.385	0.335055
		10.319	2.713	0.262913				15.953	3.606	0.226039
		8.355	4.1	0.490724				10.796	7.341	0.679974
		10.527	4.507	0.428137				9.846	1.988	0.201909
		9.605	5.315	0.553358				13.233	3.308	0.249981
		16.088	6.175	0.383826				13.861	4.95	0.357117
		12.671	6.872	0.542341				12.555	3.363	0.267861
		14.472	6.2	0.428413				14.701	6.128	0.416842
		10.154	3.727	0.367047				13.487	4.243	0.314599
		9.804	6.009	0.612913				13.4	4.528	0.33791
		10.753	5.256	0.488794				15.563	4.467	0.287027
		11.816	5.22	0.441774				14.524	4.549	0.313206
		10.878	4.252	0.390881				16.994	4.507	0.265211
		9.888	3.432	0.347087				14.921	4.589	0.307553
		9.513	5.772	0.606749				13.089	4.138	0.316143
		12.26	5.385	0.439233				15.556	4.485	0.288313
		12.191	6.149	0.504388				12.612	2.236	0.177291
		11.859	4.191	0.353402				12.733	4.507	0.353962
		11.94	6.643	0.556365				14.15	3.801	0.268622
		10.636	3.579	0.336499				10.533	3.701	0.351372
		12.075	3.691	0.305673				10.63	5	0.470367
		12.838	5.836	0.454588				13.886	3.64	0.262135
		11.253	6.755	0.600284				12.5	5.056	0.40448
		11.319	6.6	0.58309				14.921	4.138	0.277327
		10.735	5.031	0.468654				10.966	2.926	0.266825
		11.835	6.368	0.538065				10.6	4.285	0.404245
	4	10.374	6.187	0.596395				11.25	3.182	0.282844
		14.076	4.373	0.310671				11.56	4.507	0.389879
		10.335	4.854	0.469666				10.983	6.25	0.569061
		11.138	4.528	0.406536				13.027	5.191	0.39848
		11.5	5.256	0.457043				10.776	4.5	0.417595
		13.335	5.551	0.416273				11.045	4.279	0.387415
		10.753	6	0.557984				11.705	2.85	0.243486
		12.291	6.047	0.491986				10.404	4.301	0.413399
		14.25	6.021	0.422526				10.201	4.07	0.39898
		13.309	6.933	0.520926				9.956	4.031	0.404881
		13.677	5.385	0.393727				11.563	5.069	0.438381
		15.085	5.426	0.359695				12.026	4.802	0.399302
		17.205	6.146	0.357222				11.75	4.5	0.382979
		11.673	5.148	0.441018				8.515	3.848	0.451908
		12.562	4.423	0.352094				12.199	3.905	0.320108
		11.122	3.436	0.308937				14.396	3.808	0.264518
		10.687	4.346	0.406662				12.03	3.202	0.266168
		11.581	3.01	0.259908				11.402	4.301	0.377215
		8.807	3.26	0.37016				12.906	3.4	0.263443
		10.63	3.655	0.343838				13.101	4.65	0.354935
		13.124	4.714	0.359189				12.078	6.872	0.568968
		14.941	6.839	0.457734				14.15	4.485	0.316961
		13.233	6.403	0.483866				11.035	2.687	0.243498
		13.601	7.15	0.525697				10.635	3.333	0.313399
		12.993	7.211	0.554991				13.153	3.881	0.295066
		12.582	6.408	0.509299				11.231	3.953	0.351972
		7.894	8.878	1.12465				12.314	5.551	0.450788
		10.371	6.5	0.626748				11.102	3.606	0.324806
		11.782	6.374	0.540995				11.524	3.202	0.277855
		11.88	5.056	0.425589				13.408	6.438	0.480161
		12.582	5.148	0.409156				13.199	3.543	0.268429
		10.68	5.831	0.545974			4	12.042	3.887	0.322787
		14.025	5.871	0.41861				13.908	3.3	0.237274
		13.536	5.088	0.375887				12.455	3.162	0.253874
		15.462	6.01	0.388695				12.906	2.761	0.213932
		14.866	7.15	0.480963				11.161	3.808	0.341188
		14.346	5.062	0.352851				9.956	2.388	0.239855
		13.477	5.154	0.382429				10.512	3.553	0.337995
		14.534	4.714	0.324343				11.898	3.717	0.312405
		13.35	5.426	0.406442				12.694	4.717	0.371593
		13.536	6.754	0.498966				14.631	6.25	0.427175
		15.98	4.577	0.286421				12.799	3.536	0.276272
		16.643	5.897	0.354323				12.432	6.27	0.504344
		16.977	5.185	0.305413				13.44	3.052	0.227083
		15.016	4.905	0.326652				11.877	3.717	0.312958
		12.799	4.853	0.37917				12.693	4.014	0.316237
		16.991	7.267	0.427697				14.67	3.667	0.249966
		18.112	4.924	0.271864				13.337	3.35	0.251181
		11.845	5.303	0.447699				15.953	4.61	0.288974
		12.199	5.506	0.451348				16.221	7.15	0.440787
		12.361	4.528	0.366313				13.428	5.368	0.399762
		13.744	5.696	0.414435				14.349	3.432	0.23918
		11.138	6.27	0.562938				12.502	2.25	0.179971
		12.855	4.809	0.374096				11.492	5.148	0.447964
		11.067	4.924	0.444926				13.834	3.337	0.241217
		11.95	4.634	0.387782				12.405	3.976	0.320516
		9.156	3.834	0.418742				11.505	3.171	0.275619
		9.54	3.165	0.331761				11.164	2.358	0.211215
		12.728	6.25	0.491043				13.081	4.1	0.313432
		14.705	5.618	0.382047				9.264	3.041	0.32826
		11.919	6.865	0.575971				12.191	2.136	0.175211
		13.108	4.95	0.377632				11.385	3.162	0.277734
		14.029	6.067	0.432461				11.853	2.734	0.230659
		14.637	7.097	0.484867				11.753	5.5	0.467966
		12.134	6.169	0.508406				10.621	3.691	0.347519
		13.582	5.408	0.398174				15.699	6.7	0.426779
		12.127	6.619	0.545807				11.671	7.379	0.632251
		12.612	6.325	0.501507				11.667	4.014	0.344047
		14.056	8.325	0.592274				14.716	2.981	0.202569
		14.346	8.162	0.568939				13.704	4.161	0.303634
		15.442	7.311	0.473449				14.644	4.301	0.293704
		14.063	6.128	0.435753				14.27	4.25	0.297828
		15.268	7.591	0.497184				14.388	3.804	0.264387
		16.298	5.551	0.340594				12.555	4.1	0.326563
		12.195	6.593	0.540631				14.221	4.366	0.307011
		13.017	6.058	0.465391				14.86	3.64	0.244953
		14.011	6.452	0.460495				14.795	3.976	0.268739
		12.432	7.04	0.566281				15.207	4.61	0.30315
		15.508	5.949	0.383608				12.806	3.432	0.267999
		15.016	5.426	0.361348				12.311	1.904	0.154658
	5	12.668	6.336	0.500158				16.78	4.61	0.274732
		10.198	6.5	0.63738				13.752	3.758	0.273269
		10.262	7.906	0.770415				14.949	5.426	0.362967
		13.335	5.489	0.411624				15.348	2.173	0.141582
		11.452	4.488	0.391897				15.699	3.162	0.201414
		9.804	5.207	0.53111				13.086	3.889	0.297188
		12.615	6.978	0.553151				16.125	3.905	0.242171
		10.442	7.379	0.706665				18.028	6.042	0.335145
		13.136	5.657	0.430649				15.66	5.701	0.364049
		12.502	7.071	0.56559				13.928	7.159	0.514001
		11.753	6.946	0.590998				13.509	3.905	0.289067
		12.177	5.676	0.466125				14.944	3.808	0.254818
		14.501	5.003	0.345011				14.752	3.758	0.254745
		12.772	6.915	0.541419				15.699	5.344	0.340404
		14.109	5.062	0.358778				13.732	4.447	0.323842
		11.481	7.049	0.613971				13.038	3.553	0.272511
		11.926	5.518	0.462687				11.753	3.536	0.300859
		13.969	7.557	0.540984				12.75	3.783	0.296706
		13.187	8.433	0.639493				12.701	2.704	0.212897
		12.097	7.772	0.642473				12.003	3.758	0.313088
		8.751	3.889	0.444406				12.806	3.655	0.285413
		11.138	8.051	0.722841				12.401	3.073	0.247803
		9.737	8.75	0.898634				13.924	5.375	0.386024
		9.376	4.529	0.483042				13.416	4.472	0.333333
		12.34	4.869	0.394571				13.222	4.316	0.326426
		9.914	5.59	0.563849				11.375	3.333	0.293011
		10.865	5.893	0.542384				12.343	2.134	0.172892
		13.371	8.016	0.599506				14.076	5.154	0.366155
		13.7	6.472	0.472409				12.622	4.61	0.365235
		16.66	6.5	0.390156				13.044	3.889	0.298145
		13.759	6.792	0.493641				15.878	3.4	0.214133
		14.08	6.265	0.444957				13.12	4.596	0.350305
		13.768	4.717	0.342606				16.378	7.106	0.433875
		14.667	6	0.409082				12.903	5.657	0.438425
		13.384	4.853	0.362597				15.846	5.821	0.367348
		12.455	6.801	0.546046				14.392	6.801	0.472554
		10.419	8.172	0.784336				11.511	2.635	0.228911
		12.415	7.718	0.621667				13.897	5.54	0.398647
		13.75	8.28	0.602182				15.023	4.014	0.26719
		12.07	6.654	0.551284				17.029	3.236	0.190029
		13.205	4.167	0.315562			5	10.028	4.035	0.402373
		13.038	9.199	0.705553				11.524	5.202	0.451406
		11.35	8.31	0.732159				10.858	3.284	0.30245
		14.91	7.071	0.474245				10.367	3.536	0.341082
		12.26	8.31	0.677814				11.83	4.517	0.381826
		15.833	6.187	0.390766				10.024	4.007	0.399741
		12.54	7.018	0.559649				12.64	3.377	0.267168
		12.26	7.504	0.612072				14.732	5.426	0.368314
		12.87	6.49	0.504274				12.374	4.512	0.364636
		14.522	6.289	0.433067				12	4.757	0.396417
		16.007	6.667	0.416505				12.362	3.816	0.308688
		14.644	5.9	0.402895				12.067	3.771	0.312505
		14.977	4.507	0.300928				10.466	2.698	0.257787
		16.101	7.769	0.482517				8.017	2.828	0.35275
		13.566	7.075	0.521524				10.878	2.75	0.252804
		13.868	8.112	0.584944				11.402	3.42	0.299947
		13.551	6.6	0.487049				11.148	2.349	0.21071
		16.936	7.302	0.431153				14.147	6.21	0.438962
		18.75	7.458	0.39776				12.134	3.902	0.321576
		13.928	7.159	0.514001				14.252	3.321	0.23302
		11.448	7.302	0.637841				11.891	4.529	0.380876
		18.1	7.211	0.398398				13.252	7.778	0.58693
		17.557	7.566	0.430939				13.082	3.436	0.262651
		14.927	6.176	0.413747				15.771	4.767	0.302264
		14.43	7.618	0.527928				15.351	1.904	0.124031
		11.102	8.985	0.809314				11.279	5.669	0.502615
		15.236	6.112	0.401155				10.09	3.727	0.369376
		17.029	5	0.293617				9.156	3.988	0.435561
		15.921	6.719	0.422021				10.866	4.418	0.406589
		13.12	4.507	0.343521				12.448	5.956	0.47847
		14.422	7.425	0.514838				11.643	3.727	0.320107
		15.11	6.21	0.410986				14.299	5.305	0.371005
		15	6.31	0.420667				11.845	4.61	0.389194
		16.218	5.442	0.335553				10.713	3.779	0.352749
		13.252	7.632	0.575913				13.463	3.717	0.27609
		12.501	8.263	0.660987				12.548	4.472	0.356391
		16.761	7.198	0.429449				13.793	4.95	0.358878
		12.301	8.28	0.673116				13.764	2.675	0.194348
		15.496	5.836	0.376613				10.405	4.451	0.427775
		14.496	8.051	0.555395				13.263	3.606	0.271884
		14.603	8.132	0.556872				14.009	8.764	0.625598
		14.61	8.602	0.588775				13.038	3.579	0.274505
		14.151	4.845	0.342379				12.652	2.795	0.220914
		15	9.605	0.640333				13.735	4.825	0.351292
		15.56	7.85	0.504499				13.789	3.771	0.273479
		17.503	6.083	0.34754				11.83	8.018	0.677768
		12.684	7.53	0.593661				13.906	4.634	0.333237
		13.068	7.311	0.559458				10.367	2.867	0.276551
		15.074	7.782	0.516253				13.177	3.359	0.254914
		11.753	8.732	0.742959				14.883	5.139	0.345293
		16.994	6.915	0.406908				11.995	5.376	0.448187
		15.518	9.83	0.633458				15.443	3.691	0.239008
		16.593	8.284	0.499247				13.869	3.925	0.283005
		11.673	7.957	0.681659				12.226	2.734	0.223622
		11.689	8.31	0.710925				14.921	4.25	0.284833
		14.02	6.388	0.455635				15.91	5.9	0.370836
		10.335	8.533	0.825641				12.304	3.801	0.308924
		12.137	9.503	0.782978				12.379	3.712	0.299863
		13.901	7.906	0.568736				13.001	3.171	0.243904
		12.693	7.608	0.599385				15.892	4.589	0.288762
		13.618	6.872	0.504626				13.193	4.697	0.356022
		12.379	4.962	0.40084				14.718	5.816	0.395162
		15.381	7.786	0.506209				14.08	6.25	0.443892
		13.639	7.169	0.525625				12.23	3.184	0.260343
		10.884	7.12	0.654171				13.744	5.497	0.399956
		13.269	8.602	0.648278				10.296	3.018	0.293124
		18.209	7.766	0.426492				14.43	7.032	0.487318
		14.188	7.353	0.518255				19.026	7.267	0.381951
		13.12	4.717	0.359527				12.12	8.873	0.732096
		12.388	9.014	0.72764				15.207	5.984	0.393503
		11.335	7.807	0.688752				14.881	3.466	0.232914
		13.086	5.786	0.442152				16.155	6.149	0.380625
		11.344	6.227	0.548925				14.24	7.906	0.555197
		14.75	5.523	0.374441				14.194	3.354	0.236297
		13.335	5.657	0.424222				18.276	6.7	0.366601
		11.774	6.519	0.553678				15.104	4.039	0.267413
		12.5	7.198	0.57584				18.465	4.333	0.23466
		13.901	5.701	0.410114				15.352	7.261	0.472968
		12.212	7.387	0.604897				14.109	6.388	0.452761
		8.678	6.792	0.782669				16.839	5.13	0.30465
		14.142	9.582	0.677556				14.372	3.691	0.256819
		11.792	7.15	0.606343				15.236	4.116	0.27015
		13.337	8.028	0.601934				11.068	3.913	0.353542
		13.703	6.412	0.467927				13.452	4.67	0.34716
		12.207	6.21	0.508725				12.828	4.332	0.337699
		12.068	3.363	0.278671				15.524	6.185	0.398415
		18.664	6.71	0.359516				11.275	2.761	0.244878
		15.321	4.528	0.295542				15.601	5.421	0.347478
		11.003	7.319	0.665182				15.742	5.668	0.360056
		11.643	7.382	0.634029				13.677	6.374	0.466038
		15.207	6.755	0.444203				12.026	4.596	0.382172
		12.068	8.551	0.708568				13.59	6.103	0.44908
		13.759	7.826	0.568791				13.551	6.731	0.496716
		12.562	8.322	0.662474				11.519	4.003	0.347513
		17.344	6.932	0.399677				12.54	6.295	0.501994
		13.676	7.071	0.517037				11.271	3.308	0.293497
		13.4	7.558	0.56403				12.748	8.62	0.676184
	6	13.64	6.25	0.458211				13.402	7.616	0.568273
		13.372	9.647	0.721433				16.279	7.782	0.478039
		13.647	7.558	0.553821				12.998	3.745	0.288121
		9.75	7.504	0.769641				14.513	8.139	0.560808
		12.964	5.506	0.424715				12.15	4.423	0.364033
		12.857	7.163	0.557128				10.785	4.451	0.412703
		14.215	6.946	0.488639				12.872	3.905	0.303372
		13.371	11.393	0.852068				15.7	8.139	0.518408
		8.335	6.021	0.722376				13.271	8.533	0.642981
		16.662	8.162	0.489857				13.829	4.776	0.345361
		14.758	6.388	0.43285				14.682	10.068	0.685738
		10.404	7.267	0.698481				12.153	5.08	0.418004
		16.752	7.254	0.433023				10.976	2.088	0.190233
		13.017	7.364	0.565722				11.336	3.052	0.269231
		13.732	9.22	0.671424				15.052	2.926	0.194393
		14.807	9.371	0.632876				12.349	4.589	0.371609
		14.674	7.603	0.518127				14.076	5.062	0.359619
		12.026	5.13	0.426576				11.852	3.35	0.282653
		14.08	8.07	0.573153				12.911	5.786	0.448145
		12.333	8.769	0.711019				10.132	3.502	0.345638
		15.015	8	0.532801				11.918	3.905	0.327656
		15.8	9.464	0.598987				11.606	4.72	0.406686
		16.757	8.434	0.503312				13.428	6.021	0.448391
		15.332	8.62	0.562223				11.25	4.776	0.424533
		15.104	9.1	0.602489				11.845	4.123	0.348079
		15.104	8.4	0.556144				10.756	3.073	0.285701
		15.742	9.304	0.59103				17.205	6.31	0.366754
		15.646	8.07	0.515787				14.853	6.19	0.416751
		15.532	9.414	0.606104				13.101	5.618	0.428822
		20.136	8.36	0.415177				12.502	5	0.399936
		17.346	7.732	0.445751				11.6	2.358	0.203276
		17.205	8.028	0.466609				16.119	6.6	0.409455
		15.868	9.667	0.609214				11.161	5.534	0.495834
		13.017	12.552	0.964277				12.455	4.61	0.370132
		15.67	8.028	0.512317				14.318	7.754	0.541556
		15.301	8.839	0.577675				11.622	4.161	0.358028
		16.677	8.189	0.491036				9.031	4.451	0.492858
		12.492	6.2	0.496318				12.903	4.962	0.384562
		10.842	7.661	0.706604				12.065	4.962	0.411272
		13.44	9.031	0.671949				13.101	5.489	0.418976
		12.209	7.603	0.622737			6	12.763	7.311	0.572828
		12.555	8.246	0.65679				14.795	5.057	0.341805
		11.689	7.603	0.650441				13.73	5.942	0.432775
		14.885	10.92	0.733624				12.311	3.25	0.263992
		16.211	8.923	0.550429				13.703	6.574	0.479749
		16.018	8.25	0.515046				11.508	4.384	0.380952
		12.314	8.533	0.692951				13.864	3.48	0.25101
		11.668	6.247	0.535396				14.422	6.872	0.476494
		11.739	5.676	0.483516				14.126	4.773	0.337888
		12.51	6.792	0.542926				16.436	3.659	0.222621
		13.993	8.223	0.587651				14.16	7.426	0.524435
		10.77	9.862	0.915692				11.876	4.18	0.35197
		12.191	9.52	0.780904				13.789	7.267	0.527014
		13.807	10.25	0.742377				14.725	5.315	0.360951
		15.532	8.189	0.527234				13.829	4.161	0.300889
		15.302	7.157	0.467717				15.429	7.25	0.469894
		12.937	4.503	0.348071				13.086	4.243	0.32424
		13.187	8.975	0.680595				12.435	5	0.402091
		14.249	6.852	0.480876				13.606	8.537	0.627444
		14.674	7.754	0.528418				14.954	4.451	0.297646
		12.003	6.576	0.547863				14.395	6.472	0.449601
		13.004	6	0.461396				17.78	8.975	0.504781
		12.572	6.719	0.534442				17.889	5.831	0.325954
		13.573	5.52	0.40669				14.907	7.951	0.533374
		15.092	7.951	0.526835				13.283	4.472	0.336671
		15.092	7.211	0.477803				15.681	8.028	0.511957
		12.601	8.069	0.640346				15.782	4.912	0.311241
		10.179	7.835	0.769722				17.717	5.497	0.310267
		13.086	6.536	0.499465				17.817	4.922	0.276253
		11.319	6.671	0.589363				15.766	6.325	0.40118
		11.045	7.353	0.665731				15.207	5.483	0.360558
		10.689	6.25	0.584713				15.846	9.804	0.618705
		10.892	6.49	0.59585				14.65	4.1	0.279863
		15.317	7.558	0.493439				14.337	7.364	0.513636
		11.705	6.519	0.556941				15.855	6.021	0.379754
		10.262	7.766	0.756773				14.171	3.54	0.249806
		11.275	6.792	0.602395				16.547	4.697	0.283858
		10.041	8.591	0.855592				13.667	10.593	0.775079
		15.508	7.018	0.452541				14.921	4.279	0.286777
		14.181	7.397	0.521613				14.16	5.315	0.375353
		13.259	7.485	0.564522				11.823	3.073	0.259917
		13.895	7.938	0.571285				15.146	7.008	0.462696
		15.875	8.75	0.551181				13.443	3.701	0.275311
		13.877	5.836	0.420552				14.67	4	0.272665
		12.301	7.444	0.605154				12.34	3.52	0.285251
		11.15	6.731	0.603677				15.443	4.61	0.298517
		13.21	8.962	0.678425				12.301	5.9	0.479636
		13.218	8.25	0.624149				12.412	4.717	0.380035
		13.567	6.289	0.463551				12.872	4.327	0.336156
		15.11	6.915	0.457644				14.081	6.291	0.446772
		12.619	7.786	0.617006				15.542	5.446	0.350405
		12.191	7.159	0.587236				12.966	6.175	0.476246
		10.503	7.353	0.700086				13.77	5.75	0.417574
		13.677	8.31	0.607589				16.133	5.148	0.319098
		18.271	7.701	0.421488				14.944	7.433	0.49739
		13.193	9.185	0.696203				15.662	5.056	0.32282
		14.909	7.261	0.487021				13.288	6.021	0.453116
		10.772	7.755	0.719922				9.031	3.328	0.368508
		14.661	7.52	0.512925				14.142	6.01	0.424975
		14.732	6.637	0.450516				16.095	7.786	0.483753
		13.566	4.936	0.363851				13.613	5.315	0.390436
		11.853	4.631	0.390703				13.196	4.346	0.329342
		13.865	7.073	0.510133				13.895	6.255	0.450162
		14.153	7.01	0.495301				17.596	6.801	0.386508
		11.064	5.381	0.486352				20.248	7.601	0.375395
		12.005	7.906	0.658559				16.59	7.775	0.468656
		13.21	5.274	0.399243				13.2	4.373	0.331288
		14.631	9.192	0.628255				16.632	6.6	0.396825
		17.236	9.503	0.551346				14.496	5.13	0.353891
		13.938	9.075	0.651098				12.273	4.279	0.348652
		15.236	7.491	0.491664				14.61	5.689	0.389391
		14.631	6.801	0.464835				14.099	5.622	0.398752
		13.585	9.341	0.687597				12.219	6.486	0.530813
		12.916	8.793	0.680784				13.306	4.65	0.349466
		12.993	7.458	0.574001				12.235	4.714	0.385288
		14.5	7.603	0.524345				11.511	3.933	0.341673
		14.916	8.707	0.583736				11.335	4.902	0.432466
		16.621	7.19	0.432585				12.104	4.126	0.340879
		18.566	4.955	0.266886				13.193	6.295	0.477147
		15.892	6.374	0.401082				16.553	4.507	0.272277
		15.977	7.669	0.480003				15.137	4.346	0.287111
		16.53	5.871	0.355172				10.734	4.534	0.422396
		15.675	6.685	0.426475				11.805	6.187	0.5241
		17.208	8.518	0.495002				14.084	3.567	0.253266
		14.614	10.842	0.741891				11.339	6.27	0.552959
		16.298	7.15	0.438704				15.403	3.606	0.23411
		17.545	8.325	0.474494				14.346	6.403	0.446327
		13.33	8.61	0.645911				16.637	5.442	0.327102
		14.735	7.318	0.496641				15.538	3.432	0.220878
		16.434	7.766	0.472557				13.618	4.773	0.350492
		14.496	7.766	0.535734				12.471	5.257	0.421538
		16.9	8.043	0.475917				13.536	3.67	0.271129
		13.187	7.244	0.549329				13.521	7.766	0.574366
		13.752	8.035	0.584279				16.38	4.67	0.285104
		13.509	9.582	0.709305				14.468	6.801	0.470072
		14.293	5.315	0.37186				15.592	4.301	0.275847
		13.834	3.701	0.267529				15.403	7.433	0.482568
	7	16.576	9.804	0.591458				14.809	5.831	0.393747
		11.968	8.654	0.723095				13.895	3.01	0.216625
		12.402	7.448	0.600548				15.511	5.859	0.377732
		16.071	6.274	0.390393				14.162	6.828	0.482135
		13.73	7.42	0.540422				13.807	7.071	0.512132
		12.395	7.08	0.571198				12.528	4.807	0.383701
		10.05	7.647	0.760896				14.252	6.505	0.456427
		11.709	6.884	0.587924				14.769	4.924	0.333401
		13.031	5.669	0.43504				14.754	5.911	0.400637
		13.463	8.138	0.604472				15.521	3.986	0.256813
		11.877	7.558	0.636356				15.114	6.872	0.454678
		12.966	8.322	0.641832				13.171	4.485	0.340521
		14.142	6.574	0.464856				14.516	5.918	0.407688
		14.837	6.56	0.442138				13.29	4.697	0.353424
		12.338	7.502	0.60804				14.305	5.701	0.398532
		13.956	6.839	0.49004				17.623	4.854	0.275436
		12.078	6.039	0.5				18.569	8.839	0.476008
		13.732	6.768	0.492863				13.924	6.872	0.493536
		12.502	7.071	0.56559				15.333	8.667	0.565251
		14.009	6.255	0.446499				25.318	3.824	0.151039
		10.91	7.537	0.690834				14.001	4.67	0.333548
		11.743	7.198	0.612961				16.308	7.179	0.440213
		15.75	6.021	0.382286				16.01	5.143	0.321237
		13.05	8.246	0.631877				20.069	7.322	0.364841
		13.526	8.043	0.594633				14.395	9.263	0.643487
		15.981	8.544	0.534635				19.554	3.67	0.187685
		11.148	5.897	0.528974				15.071	4.643	0.308075
		12.748	5.231	0.410339				12.552	3.363	0.267925
		12.219	6.265	0.512726				12.737	6.872	0.539531
		11.516	10.991	0.954411				14.333	6.083	0.424405
		12.311	6.865	0.557631				15.235	7.846	0.514998
		15.598	7.766	0.497884				15.557	5.893	0.378801
		13.933	6.037	0.433288				15.625	5.251	0.336064
		13.812	7.967	0.576817				14.721	5.798	0.393859
		11.524	8.344	0.724054				14.621	3.206	0.219274
		11.385	6.27	0.550725				15.646	5.385	0.344177
		14.318	8.544	0.596731				12.127	6.865	0.566092
		13.668	8.515	0.622988				13.622	5.315	0.390178
		14.682	9.718	0.661899				11.715	3.553	0.303286
		18.67	11.353	0.608088			7	13.671	6.719	0.491478
		15.79	6.933	0.439075				12.972	6.241	0.481113
		13.353	8.112	0.607504				15.56	4.031	0.259062
		17.017	9.253	0.54375				13.77	4.507	0.327306
		19.002	10.078	0.530365				13.622	6.562	0.481721
		14.02	9.223	0.657846				16.906	7.62	0.450728
		14.1	10.443	0.740638				11.074	5	0.451508
		14.037	6.978	0.497115				15.55	8.449	0.543344
		14.811	7.134	0.481669				12.86	3.801	0.295568
		12.445	7.945	0.638409				13.566	4.72	0.347929
		13.509	5.755	0.426012				13.834	4.773	0.34502
		15.126	7.23	0.477985				11.432	3.532	0.308957
		12.258	7.159	0.584027				11.413	2.687	0.235433
		15.962	7.601	0.476193				13.77	7.867	0.571314
		14.051	8.544	0.608071				14.125	2.878	0.203752
		12.694	8.174	0.643926				12.867	4.549	0.35354
		14.056	7.25	0.515794				11.606	8.777	0.756247
		13.566	7.367	0.543049				13.072	2.687	0.205554
		12.737	5.935	0.465965				14.285	4.67	0.326916
		9.552	6.366	0.666457				14.916	6.915	0.463596
		10.101	7.08	0.700921				14.496	5.154	0.355546
		15.463	8.498	0.54957				12.782	5.039	0.394226
		15.424	9.055	0.587072				12.015	5.821	0.484478
		11.673	4.912	0.4208				11.787	6.491	0.550691
		11.845	7.289	0.615365				11.17	3.384	0.302954
		11.763	6.223	0.529032				13.759	5.755	0.418272
		11.211	5.963	0.531888				13.647	3.783	0.277204
		12.582	7.25	0.57622				15.277	6.553	0.428945
		13.108	7.211	0.550122				11.521	4.086	0.354657
		10.957	8.498	0.775577				13.402	5.949	0.443889
		13.908	6.364	0.457578				15.104	5.884	0.389566
		13.677	6.388	0.467061				12.947	6.543	0.505368
		12.042	7.603	0.631374				13.675	3.328	0.243364
		14.056	6.021	0.428358				13.098	7.159	0.546572
		12.74	8.31	0.652276				16.319	4.562	0.279551
		12.257	6.936	0.565881				13.877	3.396	0.244721
		12.966	7.311	0.563859				15.424	5.011	0.324883
		13.752	6.559	0.476949				13.35	3.801	0.284719
		13.14	5.88	0.447489				16.055	6.549	0.40791
		14.064	7.918	0.562998				17.285	8.724	0.504715
		14.15	7.683	0.542968				18.215	6.574	0.360911
		11.875	7.289	0.613811				16.211	5.534	0.341373
		11.334	6.221	0.548879				17.413	8.692	0.499167
		11.705	7.368	0.629475				16.003	6.083	0.380116
		13.21	7.134	0.540045				16.667	7.667	0.460011
		12.782	6.858	0.536536				12.857	5.618	0.43696
		11.257	6.433	0.571467				13.129	5.233	0.398583
		12.5	5.984	0.47872				14.708	5.618	0.381969
		12.843	6.037	0.470062				11.011	4.243	0.385342
		12.78	7.319	0.572692				13.017	7.008	0.538373
		14.39	5.859	0.407158				14.553	8.117	0.557754
		13.557	6.61	0.487571				15.568	4.868	0.312693
		14.501	7.032	0.484932				14.238	6.56	0.460739
		12.944	8.043	0.621369				14.422	5.667	0.392941
		11.359	9.936	0.874725				15.931	3.905	0.24512
		15.405	9.411	0.610906				11.035	3.432	0.31101
		14.496	8.189	0.564914				13.288	6.395	0.481261
		14.181	8.732	0.615753				13.135	4.625	0.352113
		15.55	7.236	0.465338				13.545	5.442	0.401772
		11.607	8.58	0.739209				12.253	5.25	0.428466
		13.343	6.906	0.517575				15.203	5.483	0.360653
		13.252	8.37	0.631603				14.004	6.2	0.442731
		13.467	8.062	0.598649				13.759	5.755	0.418272
		12.966	7.83	0.603887				12.209	5.315	0.435335
		12.341	8.016	0.649542				11.56	7.04	0.608997
		14.167	8.167	0.576481				11.816	7.289	0.616875
		13.566	7.976	0.58794				13.613	3.881	0.285095
		12	7.289	0.607417				15.89	6.01	0.378225
		14.259	5.755	0.403605				10.965	7.157	0.652713
		15.348	8.602	0.560464				12.238	5.548	0.453342
		15.475	7.81	0.504685				14.001	6.13	0.437826
		11.686	7	0.599007				14.001	5.011	0.357903
		13.768	9.333	0.677876				13.64	7.387	0.541569
		13.509	7.08	0.524095				14.02	5.815	0.414765
		13.804	8.515	0.61685				14.5	5.506	0.379724
		12.562	8.75	0.696545				10.668	3.837	0.359674
		15.5	9.28	0.59871				13.735	3.536	0.257444
		14.907	8.007	0.53713				14.944	2.95	0.197404
		16.643	9.551	0.573875				12.831	2.305	0.179643
		19.405	10.065	0.518681				12.95	4.1	0.316602
		13.77	9.124	0.6626				15.703	3.333	0.212252
		14.853	7.653	0.515249				14.376	3.165	0.220159
		18.003	10.124	0.562351				13.778	4.191	0.304181
		15.878	9.411	0.592707				16.451	5.852	0.355723
		13.521	9.753	0.721322				14.5	5.303	0.365724
		15.947	6.5	0.4076				16.607	3.184	0.191726
		15.839	8.894	0.561525				13.869	3.018	0.217608
		14.333	10.687	0.745622				14.037	6.719	0.478664
	8	14.109	8.31	0.588986				14.277	7.256	0.50823
		16.869	8.139	0.482483				15.497	3.075	0.198426
		16.577	8.127	0.490258				13.587	8.317	0.612129
		16.146	7.364	0.456088				13.125	3.359	0.255924
		15.836	8.807	0.556138				12.5	7	0.56
		14.472	10.672	0.737424				15.834	8.393	0.530062
		15.606	8.533	0.546777				14.307	4.972	0.347522
		17.351	7.075	0.407757				15.345	6.472	0.421766
		14.241	7.401	0.519697				12.885	3.627	0.28149
		13.437	4.488	0.334003				14.554	5.701	0.391714
		11.607	8.29	0.714224				14.758	6.619	0.448503
		14.611	6.112	0.418315				15.008	5.59	0.372468
		15.074	7.454	0.494494				16.128	3.4	0.210813
		12.737	9.69	0.760776				15.203	4.447	0.292508
		12.369	7.855	0.635055				13.293	5.805	0.436696
		14.501	5.209	0.359217				14.534	5.506	0.378836
		12.87	6.408	0.497902				17.024	5.551	0.326069
		12.412	8.635	0.695698				13.752	4.528	0.329261
		12.981	7.487	0.576766				15.405	5.836	0.378838
		11.052	7.491	0.677796				15.518	9.75	0.628303
		17.062	7.85	0.460087				17.007	6.083	0.357676
		12.612	8.097	0.642008				15.133	7.254	0.47935
		12.065	6.129	0.507998				16.577	5.59	0.337214
		14.036	5.297	0.377387				14.631	5.618	0.383979
		14.329	7.404	0.516714				16.125	4.61	0.285891
		12.522	7.517	0.600303				16.697	6.675	0.399772
		13.975	9.055	0.647943				17.382	6.755	0.38862
		13.05	8.201	0.628429				23.565	3.758	0.159474
		12.412	7.504	0.604576				18.336	5.375	0.293139
		13.288	9.09	0.684076				15.258	6.505	0.426334
		10.467	8.439	0.806248				15.052	8	0.531491
		13.526	7.674	0.567352				15.608	3.4	0.217837
		12.388	6.336	0.511463				17.557	7.762	0.442103
		14.311	8.732	0.61016				11.424	3.4	0.297619
		16.502	7.754	0.469882				14.801	6.21	0.419566
		14.396	9.169	0.636913				17.156	7.004	0.408254
		14.701	9.387	0.638528				15.389	7.004	0.45513
		16.67	8	0.479904				18.785	7.454	0.396806
		12.77	6.388	0.500235				13.208	3.162	0.2394
		13.086	6.088	0.46523			8	14.91	6.103	0.409323
		18.828	9.464	0.502656				14.577	4.138	0.283872
		17.946	10.041	0.559512				16.906	6.755	0.399562
		13.049	5.667	0.434286				13.906	3.891	0.279807
		12.522	7.032	0.561572				14.323	5.855	0.408783
		15.589	6.519	0.418179				12.789	6.5	0.508249
		16.853	6.671	0.395835				14.516	4.123	0.284031
		17.799	8.515	0.478398				15.678	3.468	0.221202
		15.508	5.397	0.348014				13.004	4.503	0.346278
		16.325	7.004	0.429035				14.877	5.618	0.37763
		18.502	8	0.432386				12.915	4.447	0.344328
		14.842	6.553	0.441517				14.067	5.318	0.378048
		18.334	4.249	0.231755				12.612	4.138	0.3281
		11.402	9.906	0.868795				15.103	4.922	0.325896
		14.08	10.446	0.741903				13.809	5.757	0.416902
		12.412	10.55	0.849984				13.993	5.315	0.379833
		12.068	9.371	0.776516				14.807	6.408	0.432768
		15.002	6.052	0.403413				12.022	4.434	0.368824
		15.662	6.6	0.421402				10.436	3.883	0.372077
		12.76	8.515	0.66732				12.966	5.154	0.397501
		13.759	10.5	0.763137				11.15	7.08	0.634978
		13.647	6.119	0.448377				9.169	2.915	0.317919
		16.008	5.974	0.373188				13.956	5.069	0.363213
		14.802	7.311	0.49392				14.979	2.134	0.142466
		17.692	8.485	0.479595				14.08	3.727	0.264702
		17.502	8.254	0.471603				14.25	6.505	0.456491
		16.25	8.284	0.509785				14.089	4.67	0.331464
		16.242	9.329	0.574375				13.124	3.162	0.240933
		13.187	8.493	0.644043				14.502	7.5	0.51717
		15.821	10.277	0.64958				11.011	7.5	0.681137
		15.324	10.25	0.668885				11.102	3.202	0.288417
		13.793	8.051	0.583702				13.558	5.772	0.425727
		15.042	9.1	0.604973				14.121	4.249	0.300899
		12.369	9.014	0.728757				12.87	6.5	0.505051
		13.647	9.059	0.663809				13.275	5.676	0.427571
		11.753	6.824	0.580618				13.78	4.346	0.315385
		14.496	6.562	0.452677				13.657	5.062	0.370652
		12.302	7.159	0.581938				12.74	6.175	0.484694
		16.348	6.88	0.420847				13.353	6.727	0.503782
		14.708	6.657	0.452611				14.009	3.26	0.232708
		16.313	6.671	0.408938				14.769	4.717	0.319385
		16.925	7.318	0.432378				13.622	6.543	0.480326
		12.343	8.846	0.716682				13.502	3.01	0.22293
		17	5.27	0.31				13.22	6.368	0.481694
		14.909	7.401	0.496412				20.353	7.353	0.361274
		16.817	7.517	0.446988				17.33	5.483	0.316388
		17.644	8.404	0.476309				16.281	6.75	0.414594
		13.2	7.302	0.553182				14.631	6.568	0.44891
		13.353	8.355	0.625702				16.517	6.19	0.374765
		15.443	7.075	0.458136				17.103	6.185	0.361632
		12.54	10.833	0.863876				13.21	6.519	0.49349
		14.252	7.5	0.526242				16.255	4.428	0.272408
		14.45	9.487	0.65654				16.055	6.368	0.396637
		14.983	9.304	0.62097				12.494	4.955	0.39659
		15.56	8.62	0.553985				15.202	7.557	0.497106
		15.421	7.632	0.49491				12.023	5.776	0.480413
		16.211	9.503	0.586207				13.365	6.255	0.468013
		13.309	11.424	0.858367				14.513	5.315	0.366223
		15.135	9.804	0.64777				14.732	7.918	0.537469
		14.795	6.749	0.456168				14.372	6.129	0.426454
		13.812	7.696	0.557197				13.64	5.22	0.382698
		14.515	5.148	0.354668				14.708	1.953	0.132785
		12.321	4.249	0.344858				16	8.035	0.502188
		13.667	10.919	0.798932				12.652	3.01	0.237907
		15.366	9.672	0.629442				14.213	6.616	0.465489
		14.727	9.22	0.626061				15.67	7.401	0.472304
		13.35	7.071	0.529663				15.508	7.018	0.452541
		15.207	8.504	0.559216				17.17	6.364	0.370646
		15.102	8.962	0.593431				14.562	5.274	0.362176
		16.035	8.807	0.549236				15.5	4.008	0.258581
		12.548	8.975	0.715253				14.533	5.207	0.358288
		20.616	10.541	0.511302				17.112	7.163	0.418595
		19.232	11.643	0.605397				13.886	6.325	0.455495
		15.709	10.77	0.685594				14.758	8.254	0.55929
		12.445	9.718	0.780876				13.499	7.775	0.575969
		16.75	6.368	0.380179				13.886	4.61	0.331989
		16.621	4.809	0.289333				10.753	5.701	0.530178
		15.704	8.112	0.516556				14.767	5.061	0.342724
		10.308	5.231	0.50747				12.889	5.893	0.457212
		13.78	7.159	0.519521				11.8	4.249	0.360085
		14.714	9	0.611662				15.258	4.936	0.323502
		15.207	7.566	0.497534				17.964	6.128	0.341127
		13.252	8.132	0.613643				18.616	5.534	0.297271
		14.213	8.707	0.612608				16.752	5.303	0.316559
		13.521	7.254	0.536499				15.766	2.5	0.158569
		13.463	9.89	0.734606				17	5.75	0.338235
		13.868	9.503	0.685247				18.863	8.162	0.432699
		15.258	7.977	0.522808				15.592	6.973	0.447217
								13.521	9.371	0.69307
								12.026	2.85	0.236987
								15.557	6.346	0.407919
								12.374	5.657	0.457168
								19.94	6.115	0.30667
								13.516	5.333	0.394569
								13.861	7.357	0.53077
								14.004	6.342	0.452871
								15.846	9.393	0.592768
								14.577	5.368	0.368251
								12.642	6.103	0.482756
								12.772	8.325	0.651816
								14.524	5.426	0.373589
								14.916	7.786	0.52199
								13.259	7.769	0.585942
								14.182	8.162	0.575518
								13.557	2.635	0.194365
								13.174	6.265	0.475558
								15.397	8.878	0.576606
								13.73	5.618	0.409177
								16.874	4.714	0.279365
								13.752	4.528	0.329261
								17.252	7.603	0.440703
								21.378	8.284	0.387501
								14.076	5.534	0.393151
								15.385	8.064	0.524147
								17.57	4.833	0.275071
								16.002	5.234	0.327084
								17.52	5.398	0.308105
								13.886	6.897	0.496687
								13.585	9.503	0.699522
								12.642	7.42	0.586932
								14.916	9.552	0.640386
								15.338	9.22	0.601121
								15.075	3.833	0.254262
								12.966	6.6	0.509024
								14.5	7.766	0.535586
								13.841	3.202	0.231342
								15.348	6.741	0.43921

## Sheet: Fig. 2e,f
Fig. 2e												Fig. 2f
Sample 1
	Area	Mean	IntDen	RawIntDen	CTCF		Averages				Sperm in a group over time
Sperm group	436	24.647	10746	10746	8974.53			Average intensity (RFU)	StError		Test time 1	15 min	Sperm in a group	Single sperm	Proportion of sperm in a group (%)		Overalls
Single sperm	208	21.457	4463	4463	3617.9		Sperm in a group	5845.42	574.768			Rep 1	204	518	28.2548
Single sperm	216	15.153	3273	3273	2395.39		Single sperm	2554.7	198.837			Rep 2	160	452	26.1438		Time (h)	Proportion of sperm in a group (%)	StError	Proportion of stained sperm (%)	StError
Single sperm	124	22.339	2770	2770	2266.19		P-value	< 0.0001				Rep 3	137	381	26.4479		0.25	26.5852	0.703472	86.5758	3.70078
Background	10356	4.063	42076	42076								Rep 4	132	412	24.2647		0.5	26.4365	0.939419	82.056	2.56828
Sperm group	164	28.134	4614	4614	3958.33							Rep 5	126	327	27.8146		1	26.5215	1.23206	68.4917	0.627698
Sperm group	176	28.869	5081	5081	4377.35							Avg			26.5852		1.5	21.6016	1.44614	57.9738	2.3214
Single sperm	216	13.296	2872	2872	2008.43							Sterror			0.703472		2	19.529	1.19352	35.7396	3.99905
Single sperm	244	9.689	2364	2364	1388.49
Single sperm	156	11.295	1762	1762	1138.31						Test time 2	30 min	Sperm in a group	Single sperm	Proportion of sperm in a group (%)
Single sperm	192	9.786	1879	1879	1111.38							Rep 1	130	353	26.9151
Background	2012	3.998	8043	8043								Rep 2	166	443	27.2578
Sperm group	229	39.699	9091	9091	8603							Rep 3	152	517	22.7205
Sperm group	229	15.742	3605	3605	3117							Rep 4	219	576	27.5472
Sperm group	172	37.506	6451	6451	6084.47							Rep 5	129	336	27.7419
Single sperm	124	10.645	1320	1320	1055.76							Avg			26.4365
Single sperm	82	17.5	1435	1435	1260.26							Sterror			0.939419
Single sperm	166	13.38	2221	2221	1867.25
Single sperm	84	13.214	1110	1110	930.996						Test time 3	60 min	Sperm in a group	Single sperm	Proportion of sperm in a group (%)
Single sperm	112	11.098	1243	1243	1004.33							Rep 1	111	312	26.2411
Single sperm	112	11.589	1298	1298	1059.33							Rep 2	141	390	26.5537
Single sperm	80	16.788	1343	1343	1172.52							Rep 3	97	335	22.4537
Single sperm	112	8.143	912	912	673.328							Rep 4	200	463	30.1659
Single sperm	126	15.96	2011	2011	1742.49							Rep 5	62	166	27.193
Background	990	2.131	2110	2110								Avg			26.5215
Sperm group	210	27.114	5694	5694	5031.87							Sterror			1.23206
Sperm group	128	17.195	2201	2201	1797.42
Single sperm	84	19.167	1610	1610	1345.15						Test time 4	90 min	Sperm in a group	Single sperm	Proportion of sperm in a group (%)
Single sperm	86	8.721	750	750	478.842							Rep 1	39	173	18.3962
Single sperm	177	15.627	2766	2766	2207.92							Rep 2	97	302	24.3108
Background	1808	3.153	5700	5700								Rep 3	59	241	19.6667
Sperm group	208	38.394	7986	7986	6855.52							Rep 4	83	239	25.7764
Single sperm	164	20.378	3342	3342	2450.66							Rep 5	28	113	19.8582
Single sperm	70	27.643	1935	1935	1554.55							Avg			21.6016
Single sperm	146	19.473	2843	2843	2049.49							Sterror			1.44614
Single sperm	146	18.568	2711	2711	1917.49
Single sperm	140	16.743	2344	2344	1583.1						Test time 5	120 min	Sperm in a group	Single sperm	Proportion of sperm in a group (%)
Background	577	5.435	3136	3136								Rep 1	23	127	15.3333
Sperm group	238	38.979	9277	9277	8788.62							Rep 2	45	182	19.8238
Sperm group	160	35.319	5651	5651	5322.68							Rep 3	42	180	18.9189
Sperm group	136	37.647	5120	5120	4840.93							Rep 4	60	211	22.1402
Sperm group	182	29.412	5353	5353	4979.54							Rep 5	30	110	21.4286
Single sperm	207	12.338	2554	2554	2129.24							Avg			19.529
Single sperm	140	21.743	3044	3044	2756.72							Sterror			1.19352
Single sperm	160	13.925	2228	2228	1899.68
Single sperm	207	21.565	4464	4464	4039.24
Single sperm	112	12.446	1394	1394	1164.18						Stained sperm over time
Single sperm	146	12.918	1886	1886	1586.41						Test time 1	15 min	Stained sperm	Total sperm	Proportion of stained sperm (%)
Single sperm	136	13.919	1893	1893	1613.93							Rep 1	128	145	88.2759
Single sperm	88	9.841	866	866	685.424							Rep 2	31	39	79.4872
Background	5478	2.052	11242	11242								Rep 3	103	112	91.9643
												Avg			86.5758
Sample 2												Sterror			3.70078
	Area	Mean	IntDen	RawIntDen	CTCF
Sperm group	320	39.684	12699	12699	11475.3						Test time 2	30 min	Stained sperm	Total sperm	Proportion of stained sperm (%)
Single sperm	148	24.5	3626	3626	3060.05							Rep 1	103	123	83.7398
Single sperm	112	22.705	2543	2543	2114.71							Rep 2	41	48	85.4167
Single sperm	166	12.5	2075	2075	1440.22							Rep 3	67	87	77.0115
Single sperm	136	15.037	2045	2045	1524.94							Avg			82.056
Background	1132	3.824	4329	4329								Sterror			2.56828
Sperm group	420	27.774	11665	11665	10692.7
Single sperm	79	12.595	995	995	812.115						Test time 3	60 min	Stained sperm	Total sperm	Proportion of stained sperm (%)
Single sperm	136	12.537	1705	1705	1390.16							Rep 1	31	46	67.3913
Single sperm	151	8.801	1329	1329	979.435							Rep 2	32	46	69.5652
Single sperm	228	8.088	1844	1844	1316.18							Rep 3	37	54	68.5185
Background	1348	2.315	3121	3121								Avg			68.4917
Sperm group	176	19.767	3479	3479	3127							Sterror			0.627698
Sperm group	146	16.651	2431	2431	2139
Sperm group	86	13.895	1195	1195	1023						Test time 4	90 min	Stained sperm	Total sperm	Proportion of stained sperm (%)
Single sperm	115	8.609	990	990	760							Rep 1	38	65	58.4615
Background	700	2	1400	1400								Rep 2	36	67	53.7313
Sperm group	176	18.102	3186	3186	2834							Rep 3	50	81	61.7284
Sperm group	151	13	1963	1963	1661							Avg			57.9738
Sperm group	172	15.517	2669	2669	2325							Sterror			2.3214
Sperm group	144	17.507	2521	2521	2233									213
Single sperm	126	9.31	1173	1173	921						Test time 5	120 min	Stained sperm	Total sperm	Proportion of stained sperm (%)
Single sperm	160	13.312	2130	2130	1810							Rep 1	27	62	43.5484
Background	1060	2	2120	2120								Rep 2	16	48	33.3333
Sperm group	151	22.96	3467	3467	3120.76							Rep 3	27	89	30.3371
Sperm group	136	17.941	2440	2440	2128.15							Avg			35.7396
Sperm group	177	12.644	2238	2238	1832.14							Sterror			3.99905
Sperm group	146	22.205	3242	3242	2907.22
Sperm group	146	21.897	3197	3197	2862.22
Sperm group	192	21.87	4199	4199	3758.74
Sperm group	166	15.723	2610	2610	2229.36
Sperm group	146	21.719	3171	3171	2836.22
Sperm group	146	15.945	2328	2328	1993.22
Sperm group	200	21.295	4259	4259	3800.4
Single sperm	115	8.557	984	984	720.305
Single sperm	158	9.709	1534	1534	1171.71
Single sperm	151	10.278	1552	1552	1205.76
Single sperm	151	16.728	2526	2526	2179.76
Single sperm	192	14.802	2842	2842	2401.74
Single sperm	238	13.059	3108	3108	2562.27
Single sperm	207	9.444	1955	1955	1480.35
Background	1548	2.293	3550	3550
Sample 3
	Area	Mean	IntDen	RawIntDen	CTCF
Sperm group	4.72	37.547	177.212	7209	7180.27
Sperm group	4.081	35.446	144.641	5884	5859.16
Single sperm	2.753	27.545	75.836	3085	3068.25
Single sperm	5.31	16.176	85.89	3494	3461.68
Background	35.005	6.086	213.029	8666
Sperm group	5.31	17.843	94.739	3854	3834.89
Single sperm	6.735	7.015	47.247	1922	1897.76
Background	40.88	3.599	147.124	5985
Sperm group	12.881	34.552	445.059	18105	18052.3
Single sperm	8.948	16.893	151.155	6149	6112.39
Single sperm	9.784	12.276	120.108	4886	4845.97
Single sperm	5.629	13.86	78.024	3174	3150.97
Background	35.3	4.091	144.395	5874
Sperm group	14.184	19.884	282.03	11473	11416.9
Single sperm	5.851	12.408	72.591	2953	2929.85
Single sperm	5.113	15.803	80.801	3287	3266.77
Background	53.294	3.957	210.865	8578
Sperm group	8.358	21.912	183.137	7450	7416.89
Sperm group	5.113	21.029	107.522	4374	4353.74
Single sperm	14.159	13.207	186.996	7607	7550.9
Single sperm	6.785	20.772	140.929	5733	5706.12
Single sperm	5.801	13.436	77.95	3171	3148.02
Single sperm	6.908	16.897	116.716	4748	4720.63
Single sperm	9.218	23.115	213.078	8668	8631.48
Single sperm	6.981	12.915	90.167	3668	3640.34
Single sperm	16.224	13.68	221.952	9029	8964.72
Background	119.567	3.962	473.771	19273
Sperm group	10.324	22.017	227.311	9247	9178.2
Sperm group	5.605	27.921	156.49	6366	6328.65
Single sperm	3.392	22.13	75.074	3054	3031.4
Single sperm	3.441	38.879	133.8	5443	5420.07
Background	70.551	6.664	470.133	19125
Sperm group	10.693	29.485	315.29	12826	12787.7
Single sperm	6.244	11.217	70.034	2849	2826.64
Background	44.346	3.581	158.825	6461
Sperm group	8.358	20.753	173.451	7056	7013.86
Single sperm	3.343	13.022	43.535	1771	1754.14
Single sperm	4.474	15.39	68.854	2801	2778.44
Background	29.794	5.042	150.221	6111
Sperm group	8.161	27.401	223.623	9097	9062.04
Single sperm	4.72	20.229	95.477	3884	3863.78
Single sperm	5.605	10.702	59.98	2440	2415.99
Single sperm	5.113	17.938	91.716	3731	3709.1
Background	45.477	4.284	194.838	7926
Sperm group	19.617	22.335	438.127	17823	17717.1
Single sperm	8.358	16.615	138.864	5649	5603.88
Background	64.012	5.399	345.624	14060
Sperm group	10.324	27.143	280.236	11400	11344.4
Single sperm	5.162	16.843	86.947	3537	3509.2
Single sperm	8.579	16.003	137.291	5585	5538.8
Background	39.479	5.385	212.586	8648
Sperm group	5.506	28.339	156.047	6348	6321.2
Sperm group	4.081	30.259	123.476	5023	5003.14
Single sperm	4.351	20.701	90.069	3664	3642.82
Single sperm	4.769	17.17	81.883	3331	3307.79
Single sperm	2.458	13.3	32.694	1330	1318.04
Background	138.053	4.867	671.853	27331

## Sheet: Fig. 3
Fig. 3
		65 cP to 1 cP test
		Replicate #	Separate	No separate	Frequency of pod separation (%)				Averages
		1	9	3	75				Viscosity (cP)	Frequency of pod deformation (%)
		2	11	4	73.3333				1	82.3452	3.80373
		3	19	2	90.4762				15	69.3694	3.19809
		4	11	1	91.6667				40	34.124	5.8555
		5	13	3	81.25				65	0	0
		Average			82.3452
		Sterror			3.80373
		65 cP to 15 cP test
		Replicate #	Separate	No separate	Frequency of pod separation (%)
		1	11	6	64.7059
		2	13	3	81.25
		3	12	5	70.5882
		4	14	8	63.6364
		5	10	5	66.6667
		Average			69.3694
		Sterror			3.19809
		65 cP to 40 cP test
		Replicate #	Separate	No separate	Frequency of pod separation (%)
		1	6	11	35.2941
		2	4	4	50
		3	9	23	28.125
		4	6	20	23.0769
		Average			34.124
		Sterror			5.8555

## Sheet: Fig. 4b
Fig. 4b
Inter-ejaculate	# sperm in a group	# stained sperm	# unstained	% sameness of sperm within group	Absolute sameness (all stained)	Absolute sameness (all unstained)	Absolute unrelated/different
Rep 1	2	0	2	100	0	1	0
	2	1	1	50	0	0	1
	2	2	0	100	1	0	0
	2	0	2	100	0	1	0
	2	2	0	100	1	0	0
	2	0	2	100	0	1	0
	3	2	1	66.6667	0	0	1
	2	0	2	100	0	1	0
	2	0	2	100	0	1	0
	2	1	1	50	0	0	1
	2	1	1	50	0	0	1
	3	3	0	100	1	0	0
	2	0	2	100	0	1	0
	3	0	3	100	0	1	0
	3	0	3	100	0	1	0
	2	0	2	100	0	1	0
	2	0	2	100	0	1	0
	2	0	2	100	0	1	0
	2	0	2	100	0	1	0
	2	1	1	50	0	0	1
	2	0	2	100	0	1	0
	3	1	2	66.6667	0	0	1
	2	2	0	100	1	0	0
	2	0	2	100	0	1	0
	2	0	2	100	0	1	0
	3	0	3	100	0	1	0
	3	3	0	100	1	0	0
	2	0	2	100	0	1	0
Total	63	19	44		5	17	6	% same label sperm
								78.5714
Rep 2	2	0	2	100	0	1	0
	2	0	2	100	0	1	0
	3	1	2	66.6667	0	0	1
	2	1	1	50	0	0	1
	4	3	1	75	0	0	1
	2	2	0	100	1	0	0
	2	2	0	100	1	0	0
	2	2	0	100	1	0	0
	2	1	1	50	0	0	1
	2	0	2	100	0	1	0
	2	0	2	100	0	1	0
	2	0	2	100	0	1	0
	3	3	0	100	1	0	0
	2	2	0	100	1	0	0
	2	2	0	100	1	0	0
	2	0	2	100	0	1	0
	3	2	1	66.6667	0	0	1
	2	2	0	100	1	0	0
	2	0	2	100	0	1	0
	2	1	1	50	0	0	1
	2	0	2	100	0	1	0
	3	0	3	100	0	1	0
	4	0	4	100	0	1	0
	3	3	0	100	1	0	0
	2	2	0	100	1	0	0
	2	0	2	100	0	1	0
	2	0	2	100	0	1	0
	2	0	2	100	0	1	0
	2	1	1	50	0	0	1
Total	67	30	37		9	13	7	% same label sperm
								75.8621
Rep 3	2	0	2	100	0	1	0
	2	1	1	50	0	0	1
	2	0	2	100	0	1	0
	2	2	0	100	1	0	0
	2	0	2	100	0	1	0
	3	1	2	66.6667	0	0	1
	2	1	1	50	0	0	1
	3	3	0	100	1	0	0
	3	0	3	100	0	1	0
	2	1	1	50	0	0	1
	2	0	2	100	0	1	0
	2	2	0	100	1	0	0
	2	2	0	100	1	0	0
	3	1	2	66.6667	0	0	1
	2	1	1	50	0	0	1
	2	0	2	100	0	1	0
	2	2	0	100	1	0	0
	2	1	1	50	0	0	1
	5	3	2	60	0	0	1
	2	2	0	100	1	0	0
	3	0	3	100	0	1	0
	2	0	2	100	0	1	0
	2	0	2	100	0	1	0
	2	2	0	100	1	0	0
	2	2	0	100	1	0	0
	2	0	2	100	0	1	0
	2	1	1	50	0	0	1
Total	62	28	34		8	10	9	% same label sperm
								66.6667
Rep 4	2	0	2	100	0	1	0
	2	2	0	100	1	0	0
	2	1	1	50	0	0	1
	2	2	0	100	1	0	0
	2	1	1	50	0	0	1
	3	0	3	100	0	1	0
	2	1	1	50	0	0	1
	2	0	2	100	0	1	0
	2	0	2	100	0	1	0
	2	2	0	100	1	0	0
	3	3	0	100	1	0	0
	2	1	1	50	0	0	1
	3	1	2	66.6667	0	0	1
	2	0	2	100	0	1	0
	2	0	2	100	0	1	0
	2	2	0	100	1	0	0
	2	0	2	100	0	1	0
	4	0	4	100	0	1	0
	5	4	1	80	0	0	1
	2	2	0	100	1	0	0
	3	0	3	100	0	1	0
	2	0	2	100	0	1	0
	5	2	3	60	0	0	1
	2	0	2	100	0	1	0
	2	2	0	100	1	0	0
	2	2	0	100	1	0	0
Total	64	28	36		8	11	7	% same label sperm
								73.0769
Rep 5	2	0	2	100	0	1	0
	2	1	1	50	0	0	1
	2	0	2	100	0	1	0
	3	0	3	100	0	1	0
	2	0	2	100	0	1	0
	6	4	2	66.6667	0	0	1
	2	2	0	100	1	0	0
	3	3	0	100	1	0	0
	2	1	1	50	0	0	1
	2	2	0	100	1	0	0
	2	1	1	50	0	0	1
	2	0	2	100	0	1	0
	3	1	2	66.6667	0	0	1
	2	2	0	100	1	0	0
	2	1	1	50	0	0	1
	3	0	3	100	0	1	0
	3	1	2	66.6667	0	0	1
	2	0	2	100	0	1	0
	2	0	2	100	0	1	0
	2	2	0	100	1	0	0
	3	1	2	66.6667	0	0	1
	2	0	2	100	0	1	0
	3	0	3	100	0	1	0
	2	0	2	100	0	1	0
	2	0	2	100	0	1	0
	2	1	1	50	0	0	1
	2	2	0	100	1	0	0
Total	65	25	40		6	12	9	% same label sperm
								66.6667
Rep 6	2	1	1	50	0	0	1
	3	0	3	100	0	1	0
	5	0	5	100	0	1	0
	2	2	0	100	1	0	0
	2	2	0	100	1	0	0
	2	2	0	100	1	0	0
	2	0	2	100	0	1	0
	2	2	0	100	1	0	0
	2	0	2	100	0	1	0
	2	1	1	50	0	0	1
	2	2	0	100	1	0	0
	2	0	2	100	0	1	0
	2	0	2	100	0	1	0
	2	1	1	50	0	0	1
	2	0	2	100	0	1	0
	2	2	0	100	1	0	0
	2	0	2	100	0	1	0
	2	0	2	100	0	1	0
	2	0	2	100	0	1	0
	3	2	1	66.6667	0	0	1
	2	0	2	100	0	1	0
	2	1	1	50	0	0	1
	2	2	0	100	1	0	0
	2	0	2	100	0	1	0
	2	1	1	50	0	0	1
	3	0	3	100	0	1	0
	3	0	3	100	0	1	0
	3	0	3	100	0	1	0
	4	1	3	75	0	0	1
	2	0	2	100	0	1	0
	4	0	4	100	0	1	0
	3	0	3	100	0	1	0
Total	77	22	55		7	18	7	% same label sperm
								78.125
			Average (6 reps)
			% sameness absolute of sperm in a group	73.1615
			StError	2.2028
Control	# sperm in a group	# stained sperm	# unstained	% sameness of sperm within group	Absolute sameness (all stained)	Absolute sameness (all unstained)	Absolute unrelated/different
Rep 1	2	2	0	100	1	0	0
	2	1	1	50	0	0	1
	2	1	1	50	0	0	1
	2	1	1	50	0	0	1
	2	1	1	50	0	0	1
	3	2	1	66.6667	0	0	1
	2	2	0	100	1	0	0
	2	2	0	100	1	0	0
	2	0	2	100	0	1	0
	2	1	1	50	0	0	1
	3	2	1	66.6667	0	0	1
	2	1	1	50	0	0	1
	2	0	2	100	0	1	0
	2	0	2	100	0	1	0
	2	1	1	50	0	0	1
	3	2	1	66.6667	0	0	1
	2	0	2	100	0	1	0
	5	4	1	80	0	0	1
	2	1	1	50	0	0	1
	3	2	1	66.6667	0	0	1
	2	1	1	50	0	0	1
	2	2	0	100	1	0	0
	2	1	1	50	0	0	1
Total	53	30	23		4	4	15	% same label sperm
								34.7826
Rep 2	2	0	2	100	0	1	0
	2	1	1	50	0	0	1
	2	1	1	50	0	0	1
	2	0	2	100	0	1	0
	2	1	1	50	0	0	1
	2	2	0	100	1	0	0
	2	0	2	100	0	1	0
	2	0	2	100	0	1	0
	2	1	1	50	0	0	1
	2	0	2	100	0	1	0
	2	1	1	50	0	0	1
	2	0	2	100	0	1	0
	2	2	0	100	1	0	0
	2	2	0	100	1	0	0
	3	2	1	66.6667	0	0	1
	2	0	2	100	0	1	0
	2	1	1	50	0	0	1
	3	1	2	66.6667	0	0	1
	2	1	1	50	0	0	1
	2	0	2	100	0	1	0
	2	2	0	100	1	0	0
	2	0	2	100	0	1	0
Total	46	18	28		4	9	9	% same label sperm
								59.0909
Rep 3	2	1	1	50	0	0	1
	2	2	0	100	1	0	0
	2	1	1	50	0	0	1
	2	1	1	50	0	0	1
	2	1	1	50	0	0	1
	2	0	2	100	0	1	0
	2	0	2	100	0	1	0
	2	1	1	50	0	0	1
	2	1	1	50	0	0	1
	2	1	1	50	0	0	1
	2	0	2	100	0	1	0
	2	1	1	50	0	0	1
	3	0	3	100	0	1	0
	2	1	1	50	0	0	1
	2	1	1	50	0	0	1
	2	0	2	100	0	1	0
	2	0	2	100	0	1	0
	2	1	1	50	0	0	1
	2	0	2	100	0	1	0
	3	1	2	66.6667	0	0	1
	2	0	2	100	0	1	0
	3	1	2	66.6667	0	0	1
Total	47	15	32		1	8	13	% same label sperm
								40.9091
Rep 4	3	1	2	66.6667	0	0	1
	2	0	2	100	0	1	0
	3	0	3	100	0	1	0
	2	0	2	100	0	1	0
	2	0	2	100	0	1	0
	2	1	1	50	0	0	1
	2	0	2	100	0	1	0
	2	1	1	50	0	0	1
	3	1	2	66.6667	0	0	1
	2	0	2	100	0	1	0
	3	1	2	66.6667	0	0	1
	2	1	1	50	0	0	1
	2	0	2	100	0	1	0
	2	0	2	100	0	1	0
	2	0	2	100	0	1	0
	2	0	2	100	0	1	0
	2	1	1	50	0	0	1
	3	2	1	66.6667	0	0	1
	3	0	3	100	0	1	0
	2	0	2	100	0	1	0
	2	1	1	50	0	0	1
	2	1	1	50	0	0	1
	3	2	1	66.6667	0	0	1
	2	1	1	50	0	0	1
Total	55	14	41		0	12	12	% same label sperm
				78.4722	0	50	50	50
Rep 5	2	2	0	100	1	0	0
	2	0	2	100	0	1	0
	2	1	1	50	0	0	1
	2	0	2	100	0	1	0
	2	0	2	100	0	1	0
	2	0	2	100	0	1	0
	2	1	1	50	0	0	1
	3	2	1	66.6667	0	0	1
	2	0	2	100	0	1	0
	3	0	3	100	0	1	0
	2	1	1	50	0	0	1
	2	0	2	100	0	1	0
	2	1	1	50	0	0	1
	2	0	2	100	0	1	0
	2	1	1	50	0	0	1
	2	0	2	100	0	1	0
	2	1	1	50	0	0	1
	2	1	1	50	0	0	1
	2	0	2	100	0	1	0
	2	2	0	100	1	0	0
	2	1	1	50	0	0	1
Total	44	14	30		2	10	9	% same label sperm
								57.1429
				Average (5 reps)
				% sameness absolute of sperm in a group	48.3851
Averages				StError	4.66283
	% absolute sameness of sperm in a group
Control	48.3851	4.66283	**** p < 0.0001
Inter-ejaculate	73.1615	2.2028

## Sheet: Fig. 4c
Fig. 4c
Related	VSL (um/s)			Unrelated	VSL (um/s)			Averages	VSL (um/s)	StError		P-values
1	5.111			1	5.4884			Related sperm group	5.90313	0.269742		Related-unrelated	0.004
2	3.1518			2	3.8724			Mixed sperm group	4.76411	0.273566		Related-single	0.0486
3	3.0628			3	9.8714			Single sperm	5.38011	0.11305		Unrelated-single	0.0435
4	3.3686			4	3.8092
5	5.0728			5	2.4244
6	3.145			6	2.8168
7	2.663			7	3.3154
8	5.2346			8	1.2024
9	4.1524			9	8.0116
10	2.827			10	5.5658
11	2.8926			11	3.8374
12	3.7736			12	3.6762
13	13.347			13	4.3016
14	5.991			14	3.482
15	7.7146			15	7.414
16	8.1666			16	4.3238
17	7.7668			17	3.282
18	11.7446			18	3.046
19	4.503			19	2.3166
20	6.0374			20	3.8342
21	7.2256			21	5.6596
22	9.4654			22	3.0638
23	6.755			23	7.488
24	9.9168			24	5.4568
25	5.4546			25	5.8162
26	6.3104			26	9.1444
27	6.6062			27	10.557
28	8.7614			28	5.6928
29	9.38			29	6.8798
30	6.915			30	5.8042
31	4.7752			31	4.069
32	5.4746			32	4.5384
33	5.0024			33	3.278
34	3.8864			34	1.4464
35	4.1198			35	3.3478
36	4.753			36	5.376
37	5.0258			37	1.523
38	3.5672			38	6.1542
39	6.0548			39	4.7792
40	7.8296			40	5.072
41	7.5394			41	3.2778
42	7.9684			42	2.3266
43	3.9148			43	5.6992
44	4.4496			44	5.0544
45	12.1404			45	5.5684
46	4.3908			46	5.7592
47	5.5434			47	4.863
48	5.3682			48	6.1782
49	6.5566			49	5.1724
50	6.775			50	7.3332
51	5.6066			51	2.3488
52	6.1152			52	5.644
53	2.4158			53	4.3894
54	7.656			54	5.486
55	5.3628			55	1.8874
56	7.1084
57	5.9098			Average	4.76411
58	3.7736			StError	0.273566
59	5.5152
60	6.6582
61	4.2116
62	7.125
63	5.5128
64	5.2888
65	5.0038
66	6.3292
67	4.6138
68	5.554
Average	5.90313
StError	0.269742

## Sheet: Supp Fig. 4
Supplementary Fig. 4
65 cP				100 cP				40 cP				15 cP
	Straight line velocity, VSL (um/s)				VSL (um/s)				VSL (um/s)				VSL (um/s)
3 group	3.2486			2 group	2.9104			2 group	8.347			2 group	12.8326
2 group	12.6912			2 group	1.1468			2 group	8.4628			2 group	11.304
2 group	8.822			2 group	2.0898			3 group	6.5516			2 group	12.2033
2 group	8.8724			2 group	1.3034			2 group	5.604			2 group	12.4044
2 group	9.4528			3 group	3.1564			2 group	8.7022			2 group	5.387
3 group	9.6656			2 group	2.7856			2 group	8.8332			3 group	8.442
2 group	6.466			2 group	2.0766			2 group	3.446			2 group	7.3646
2 group	9.6202			3 group	2.975			3 group	8.5804			3 group	8.9828
4 group	3.096			2 group	2.0364			3 group	5.1612			2 group	10.4614
2 group	5.3126			2 group	1.5482			2 group	11.0158			3 group	16.8025
2 group	4.684			2 group	2.576			2 group	6.0998			2 group	6.772
2 group	4.0004			2 group	1.7292			2 group	5.9744			3 group	13.6083
3 group	4.4822			2 group	1.275			2 group	6.4936			2 group	15.484
2 group	6.2528			4 group	2.2976			3 group	10.3448			2 group	10.4237
3 group	5.4364			2 group	0.95			3 group	8.79			2 group	8.912
2 group	4.5276			2 group	1.803			3 group	6.549			3 group	20.98
2 group	7.09			2 group	1.2376			2 group	4.99525			3 group	13.4008
2 group	9.824			2 group	1.052			3 group	8.51075
2 group	10.1318			2 group	1.923			3 group	4.511
2 group	6.0938			2 group	1.4412			2 group	4.601
5 group	3.7042			2 group	1.227			3 group	5.5432
3 group	7.8804			2 group	1.7872			3 group	9.8724
2 group	5.8404			3 group	2.8472			4 group	6.137
2 group	2.9684			2 group	3.704			2 group	10.201
4 group	2.8558			2 group	2.6266			2 group	3.7
group	5.2152			2 group	3.1758			2 group	5.5972
4 group	3.17			2 group	2.3564			2 group	5.0154
2 group	2.9688			2 group	2.9964			3 group	6.1666
2 group	3.0774			2 group	4.5078			2 group	5.6514
3 group	9.3112			2 group	3.3414			2 group	5.144
4 group	6.0944			2 group	3.6866			2 group	4.7422
3 group	7.7064			3 group	5.639			** more
2 group	5.027			3 group	4.76275			2 group	11.8794
2 group	6.4624			2 group	5.6975			2 group	9.4142
2 group	4.9648			3 group	5.2838			3 group	12.3044
5 group	6.52356			2 group	4.8182			2 group	11.71
2 group	11.9191			2 group	4.0054			3 group	6.6516
3 group	6.64822			3 group	3.3662			4 group	10.0087
3 group	5.0058			3 group	4.9276			3 group	11.655
3 group	8.5628			2 group	4.4954			2 group	16.8606
5 group	5.0248			2 group	4.062			3 group	9.3188
2 group	5.2286			3 group	5.33025			3 group	4.0104
2 group	5.8482			5 group	5.554			3 group	11.9608
3 group	3.8356			3 group	5.44975			2 group	12.5772
2 group	7.7			2 group	5.571			3 group	8.203
6 group	4.5906			2 group	1.4912			2 group	9.8208
2 group	5.3614			3 group	4.7304			2 group	6.293
2 group	6.119			3 group	2.6624			2 group	7.654
2 group	8.4178			3 group	3.9674			2 group	14.9657
2 group	4.2382			3 group	2.4572
2 group	10.2362			2 group	3.7262
2 group	5.9836			3 group	5.039
2 group	3.6626			2 group	1.9175
2 group	3.5836			4 group	1.9755
4 group	4.9682
2 group	2.9942
3 group	4.25
2 group	3.7336
2 group	5.578
2 group	3.2634
2 group	2.9042
2 group	2.4818
2 group	5.4068
3 group	7.81575
2 group	4.071
3 group	9.35375
4 group	7.7598
2 group	6.2
Averages
65 cP				100 cP				40 cP				15 cP
	VSL	StError	Total count		VSL	StError	Count		VSL	StError	Count		VSL	StError	Count
2 group	6.02948	0.386335	43	2 group	2.64105	0.220823	36	2 group	7.9929	0.645607	28	2 group	10.3226	0.902071	11
3 group	6.65734	0.598803	14	3 group	4.17296	0.296614	15	3 group	8.03805	0.602615	18	3 group	13.7027	1.93753	6
4 group	4.65737	0.809991	6	4 group	2.13655	0.16105	2	4 group	8.07287	1.93587	2	4 group			0
5 group	5.08419	0.814419	3	5 group	5.554	0	1	5 group			0				0
6 group	4.5906	0	1				0
	Summary of Averages
		15 cP	45 cP	65 cP	100 cP			15 cP	45 cP	65 cP	100 cP
	2 group	10.3226	7.9929	6.02948	2.64105		2 group	0.902071	0.645607	0.386335	0.220823
	3 group	13.7027	8.03805	6.65734	4.17296		3 group	1.93753	0.602615	0.598803	0.296614
	4 group		8.07287	4.65737	2.13655		4 group		1.93587	0.809991	0.16105
	5 group			5.08419	5.554		5 group			0.814419
	6 group			4.5906			6 group			0
	Averages through all viscosities
		VSL	StError	counts	% makeup
	2 sperm	5.86324	0.323461	119	63.6364
	3 sperm	7.22072	0.509481	53	28.3422
	4 sperm	4.83631	0.836327	10	5.34759
	5 sperm	5.20164	0.587737	4
	6 sperm	4.5906	0	1
	> 4 sperm	5.07943	0.471376	5	2.6738
			total	187
	Small vs. large group
		VSL	StError		% makeup	counts
	Group with 2-3 sperm	6.28153	0.276716		91.9786	172
	Group with > 4 sperm	4.91735	0.567328		8.02139	15

## Sheet: Supp Fig. 5
Supp. Fig. 5																Frequency																			KandS test		Bin	Averages freq	Cumulative	S(x)	Z score	F(x)	Difference
																Sperm pods												x	f	fx	fx2				Sperm in a group		0.1	0	0	0	-3.1461	0.000827305	0.000827305		D = max	0.0296564			0.05
	Sperm in a group						Single sperm								Bin	Rep 1	Rep 2	Rep 3	Rep 4	Rep 5	Rep 6	Rep 7	Rep 8	Averages	Sterror			Midpoint									0.2	0.25	0.25	0.00243605	-2.38316	0.00858239	0.00614634			1	1	1	1
	Replicate #	A (head diameter)	B (halo)	B/A			Replicate #	A (head diameter)	B (halo)	B/A					0-0.1	0	0	0	0	0	0	0	0	0	0			0.05	0	0	0						0.3	3.125	3.375	0.0328867	-1.62021	0.0525932	0.0197065		D_critical	0.19249	0.160902	0.150043	0.134249
	1	30.335	13.924	0.459008			1	30.887	9.849	0.318872					0.1-0.2	2	0	0	0	0	0	0	0	0.25	0.233854			0.15	0.25	0.0375	0.005625						0.4	16.25	19.625	0.19123	-0.857268	0.195648	0.00441815
		31.314	9.268	0.29597				13.728	3.145	0.229094					0.2-0.3	5	6	3	3	3	2	1	2	3.125	0.543067			0.25	3.125	0.78125	0.195312						0.5	30.875	50.5	0.492083	-0.0943227	0.462426	0.0296564		*Dn < Dn,a; data is good fit for normal distribution
		34.059	19.105	0.560938				16.846	4.216	0.250267					0.3-0.4	13	28	22	28	21	6	2	10	16.25	3.28229			0.35	16.25	5.6875	1.99062						0.6	27.5	78	0.760049	0.668623	0.748132	0.0119168
		32.28	19.026	0.589405				18.858	3.905	0.207074					0.4-0.5	23	19	35	30	34	41	30	35	30.875	2.34146			0.45	30.875	13.8938	6.25219						0.7	16.25	94.25	0.918392	1.43157	0.923866	0.00547406
		14.142	4.714	0.333333				15.62	4.346	0.278233					0.5-0.6	15	8	14	17	40	42	51	33	27.5	5.27079			0.55	27.5	15.125	8.31875						0.8	6.625	100.875	0.982948	2.19451	0.985901	0.00295312		S(x) = CDF
		14.553	3.887	0.267093				18.409	6.368	0.345918					0.6-0.7	7	2	5	1	24	28	33	30	16.25	4.53373			0.65	16.25	10.5625	6.86563						0.9	1.375	102.25	0.996346	2.95746	0.998449	0.00210315		F(x) = ECDF
		15.391	8.062	0.523813				17.516	7.319	0.417847					0.7-0.8	5	0	1	0	12	14	8	13	6.625	1.96801			0.75	6.625	4.96875	3.72656						1	0.375	102.625	1	3.7204	0.999901	9.94521e-05
		14.472	4.384	0.30293				16.572	1.5	0.0905141					0.8-0.9	0	0	0	0	3	2	1	5	1.375	0.610776			0.85	1.375	1.16875	0.993437						n	102.625
		15.297	9.25	0.604694				14.502	4.596	0.316922					0.9-1.0	0	0	0	0	0	2	1	0	0.375	0.246063			0.95	0.375	0.35625	0.338438
		15.301	6.865	0.448663				16.906	4.507	0.266592						70	63	80	79	137	137	127	128					Sum
		15.882	11.662	0.73429				14.151	8.174	0.577627														52.125											Single sperm		Bin	Averages freq	Cumulative	S(x)	Z score	F(x)	Difference
		16.008	10.259	0.640867				15.409	5.207	0.337919						Single sperm												Sum (fx)	n	mean b/a							0.1	0.125	0.125	0.00116279	-2.19996	0.0139048	0.012742		Dmax	0.0446772			0.05
		14.866	6.403	0.430714				16.526	5.467	0.330812					Bin	Rep 1	Rep 2	Rep 3	Rep 4	Rep 5	Rep 6	Rep 7	Rep 8	Averages	Sterror			52.5813	102.625	0.512363							0.2	5.375	5.5	0.0511628	-1.33129	0.0915467	0.040384			1	1	1	1
		13.2	7.5	0.568182				14.337	3.35	0.233661					0-0.1	1	0	0	0	0	0	0	0	0.125	0.116927												0.3	32.625	38.125	0.354651	-0.462618	0.321819	0.0328322		D_critical	0.188075	0.157211	0.146602	0.13117
		15.133	8.559	0.565585				17.523	4.776	0.272556					0.1-0.2	4	10	8	6	4	2	5	4	5.375	0.846639			Sum (fx2)	n	mean2	var	stdev					0.4	37.375	75.5	0.702326	0.406054	0.657648	0.0446772
		13.793	10.607	0.769013				17.295	5.667	0.327667					0.2-0.3	32	46	37	40	36	27	25	18	32.625	2.97877			28.6866	102.625	0.262516	0.0171796	0.131071					0.5	20.5	96	0.893023	1.27473	0.898797	0.00577357		*Dn < Dn,a; data is good fit for normal distribution
		14.02	9.545	0.680813				18.012	2.687	0.149178					0.3-0.4	28	15	28	32	54	53	44	45	37.375	4.555												0.6	8.125	104.125	0.968605	2.1434	0.983959	0.0153548
		17.601	11.18	0.635191				17.714	9.286	0.524218					0.4-0.5	8	5	12	8	29	34	34	34	20.5	4.4088												0.7	3	107.125	0.996512	3.01207	0.998703	0.00219101
		14.15	8.28	0.585159				16.008	6.718	0.419665					0.5-0.6	4	0	3	2	8	16	13	19	8.125	2.34146												0.8	0.375	107.5	1	3.88074	0.999948	5.20692e-05
		16.087	7.401	0.460061				16.886	2	0.118441					0.6-0.7	2	0	1	1	5	3	5	7	3	0.810093			x	f	fx	fx2						0.9	0	107.5	1	4.74941	0.999999	1.02004e-06
		15.758	6.519	0.413695				17.373	3.536	0.203534					0.7-0.8	0	0	0	0	1	1	1	0	0.375	0.171163			Midpoint									1	0	107.5	1	5.61809	1	9.65423e-09
		16.553	8.254	0.498641				18.871	8.138	0.431244					0.8-0.9	0	0	0	0	0	0	0	0	0	0			0.05	0.125	0.00625	0.0003125						n	107.5
		14.534	8.162	0.56158				14.472	5.044	0.348535					0.9-1.0	0	0	0	0	0	0	0	0	0	0			0.15	5.375	0.80625	0.120938
		14.887	6.951	0.466917				16.651	7.81	0.469041					Sum	79	76	89	89	137	136	127	127					0.25	32.625	8.15625	2.03906
		14.318	8.498	0.593519				12.966	3.801	0.293151														11.5				0.35	37.375	13.0812	4.57844
		17.298	8.062	0.466065				17.208	7.211	0.419049																		0.45	20.5	9.225	4.15125
		14.146	10.414	0.73618				20.875	6.872	0.329198																		0.55	8.125	4.46875	2.45781
		15.151	6.289	0.415088				15.742	3.783	0.240313																		0.65	3	1.95	1.2675
		14.091	5.712	0.405365				15.102	5.099	0.337637																		0.75	0.375	0.28125	0.210938
		14.089	5.489	0.389595				17.43	5.344	0.306598																		0.85	0	0	0
		13.551	6.562	0.484245				16.072	3.579	0.222685																		0.95	0	0	0
		14.329	4.257	0.29709				15.934	8.138	0.510732
		15.592	5.534	0.354926				17.003	5.467	0.321531																		Sum (fx)	n	mean b/a
		15.186	6.486	0.427104				16.445	4.014	0.244086																		37.975	107.5	0.353256
		16.298	6.175	0.378881				15.811	3.432	0.217064
		16.183	7.923	0.489588				14.32	9.179	0.640992																		Sum (fx2)	n	mean2	var	stdev
		15.811	10.77	0.681171				15.033	6.329	0.421007																		14.8262	107.5	0.12479	0.0132522	0.115118
		14.333	10.355	0.722459				15.878	4.738	0.2984
		19.482	5.858	0.300688				16.007	7.775	0.485725
		17.148	7.504	0.437602				19.163	4.679	0.244168
		15.366	7.364	0.47924				16.347	5.044	0.308558
		16.035	7.775	0.484877				16.087	3.35	0.208243
		15.945	4.589	0.287802				22.164	5	0.225591
		14.674	2.704	0.184272				17.464	6.438	0.368644
		11.18	8.254	0.738283				18.553	8.544	0.460519
		13.05	7.718	0.591418				19.092	5.657	0.296302
		13.861	6.6	0.476156				17.586	4.123	0.234448
		13.44	6.865	0.510789				17.221	5.676	0.329598
		13.703	8.439	0.615851				16.737	5.175	0.309195
		14.472	7.491	0.51762				17.467	4.679	0.267877
		13.872	7.341	0.529196				12.706	7.318	0.575948
		13.96	7.401	0.530158				13.283	8.172	0.615222
		16.517	6.897	0.41757				15.004	4.333	0.28879
		15.56	6.915	0.444409				16.263	5.836	0.358851
		16.653	6.042	0.362818				16.049	4.138	0.257835
		17.351	6.915	0.398536				16.919	5.836	0.344938
		15.348	4.589	0.298997				13.437	4.738	0.352608
		15.7	6.047	0.385159				13.679	3.933	0.287521
		15.782	5.551	0.35173				15.652	3.504	0.223869
		16.441	8.667	0.527158				16.049	3.26	0.203128
		17.766	7.198	0.405156				16.707	3.745	0.224158
		16.159	5.202	0.321926				13.268	5.069	0.382047
		15.103	6.749	0.446865				14.284	2.713	0.189933
		14.472	6.403	0.442441				13.086	4.197	0.320724
		16.75	7.311	0.436478				17.288	6.549	0.378818
		16.125	2.687	0.166636				19.669	5.963	0.303167
		15.934	8.75	0.54914				14.758	3.75	0.254099
		14.896	10.371	0.696227				16.449	4.451	0.270594
		14.896	4.529	0.304041				16.325	5.13	0.314242
		14.94	5.834	0.390495				16.119	5.483	0.340158
	2	16.713	6.657	0.398313				16.854	6.27	0.372019
		17.443	3.553	0.203692				17.029	6.543	0.384227
		15.421	5.35	0.34693				17.036	6.128	0.359709
		16.018	6.21	0.387689				16.776	3.35	0.19969
		13.597	6.412	0.471575				18.111	5.426	0.299597
		13.275	4.485	0.337853				19.133	4.743	0.247896
		13.96	5.897	0.422421				15.723	3.543	0.225339
		16.055	6.667	0.41526				17.867	5.375	0.300834
		14.977	9.657	0.644789				16.677	3.606	0.216226
		17.708	6.083	0.343517			2	16.568	4.279	0.258269
		13.946	5.942	0.426072				15.9	4.43	0.278616
		13.777	4.912	0.356536				13.454	3.634	0.270106
		16.977	6.133	0.361253				13.071	2.43	0.185908
		16.071	5.54	0.34472				17.103	4.802	0.280769
		15.75	6	0.380952				13.353	2.693	0.201678
		15.252	6.021	0.394768				12.748	2.967	0.232742
		16.862	7.85	0.465544				15.962	5.207	0.326212
		13.915	6.088	0.437513				15.052	5.483	0.364271
		15.606	7.159	0.458734				15.502	4.07	0.262547
		16.088	6.21	0.386002				16.364	8	0.488878
		16.997	5.603	0.329646				16.776	4.807	0.28654
		11.973	6.675	0.557504				18.224	4.354	0.238916
		15.544	3.905	0.251222				16.607	4.069	0.245017
		15.908	5.836	0.366859				17.443	5.483	0.314338
		12.772	4.802	0.375979				15.973	7.603	0.475991
		15.258	5.64	0.369642				15.506	4.955	0.319554
		15.768	6.657	0.422184				17.129	3.48	0.203164
		17.443	5.551	0.318237				14.426	4.1	0.284209
		11.792	6.427	0.545031				14.534	5.786	0.398101
		14.364	5.062	0.352409				15.799	4.438	0.280904
		11.581	6.25	0.539677				15.201	5.618	0.369581
		13.94	6.25	0.44835				15.502	4.507	0.290737
		18.774	5.935	0.316129				16.75	1.9	0.113433
		18.236	7.542	0.413578				16.001	3.504	0.218986
		18.277	5.483	0.299995				17.684	4.249	0.240274
		17.553	4.854	0.276534				16.465	4.177	0.25369
		16.55	5.935	0.35861				15.709	3.333	0.212171
		15.232	6.566	0.431066				13.975	6.042	0.432343
		15.348	6.835	0.445335				17.285	3.976	0.230026
		12.964	7.063	0.544816				16.683	4.743	0.284301
		15.334	4.259	0.277749				15.55	3.504	0.225338
		12.634	7.878	0.623555				14.769	5.315	0.359875
		14.213	6.755	0.475269				16.2	6.403	0.395247
		15.317	6.083	0.39714				16.441	3.052	0.185633
		15.542	5.942	0.382319				15.808	3.877	0.245256
		18.672	4.191	0.224454				14.607	4.014	0.2748
		18.007	6.047	0.335814				17.715	3.877	0.218854
		13.5	8.097	0.599778				16.194	5.884	0.363344
		15.532	6.543	0.421259				18.601	4.738	0.254717
		18.359	7.603	0.414129				21.019	5.062	0.24083
		17.695	6.852	0.387228				19.252	4.008	0.208186
		15.928	7.169	0.450088				18.092	3.162	0.174773
		15.027	6.543	0.435416				18.1	2.5	0.138122
		14.02	5.256	0.374893				18.358	4.161	0.226659
		13.153	7.358	0.559416				17.004	3.363	0.197777
		16.029	6.119	0.381746				14.237	4.577	0.321486
		16.466	5.706	0.346532				16.688	7.353	0.440616
		17.106	9.277	0.542324				15.934	3.018	0.189406
		17.623	5.618	0.318788				16.55	4.853	0.293233
		18.903	6.964	0.368407				16.401	5.668	0.345589
		16.258	6.964	0.428343				17.039	5.618	0.329714
		15.572	7.267	0.466671				16.318	4.503	0.275953
		14.769	8.325	0.563681				17.117	6.083	0.355378
	3	14.636	6.403	0.437483				15.846	2.877	0.18156
		13.275	6.566	0.494614				20.07	6.01	0.299452
		15.002	6.505	0.433609				17.714	3.26	0.184035
		16.281	5.256	0.32283				16.816	5	0.297336
		16.469	7.157	0.434574				15.628	2.462	0.157538
		12.867	5.897	0.458304				13.861	6.824	0.492317
		14.142	4.362	0.308443				17.15	4.854	0.283032
		13.721	3.837	0.279644				17.156	5.274	0.307414
		12.548	6.472	0.515779				15.035	4.373	0.290855
		17.221	6.368	0.369781				18.212	4.438	0.243685
		15.232	5.497	0.360885				15.58	4.069	0.261168
		13.342	5.831	0.437041				17.754	3.655	0.205869
		14.61	5.217	0.357084				18.562	6.21	0.334554
		15.071	5.217	0.346162				18.439	5.344	0.28982
		13.017	6.675	0.512791				17.667	5.011	0.283636
		15.297	6.872	0.449238				18.163	5.185	0.28547
		17.564	5.772	0.328627				18.003	3.848	0.213742
		15.209	6.915	0.454665				15.027	4.243	0.282358
		13.158	6.27	0.476516				16.78	3.375	0.201132
		10.983	4.912	0.447237				15.25	3.482	0.228328
		13.238	6.374	0.481493				21.213	5.344	0.251921
		17.017	7.28	0.427807				17.557	3.808	0.216894
		13.328	5.202	0.390306			3	14.036	4.75	0.338416
		11.919	6.75	0.566323				15.758	2.372	0.150527
		14.522	4.269	0.293968				15.758	3.553	0.225473
		13.038	6.403	0.491103				16.464	3.202	0.194485
		12.12	4.631	0.382096				15.258	4.25	0.278542
		13.583	6.021	0.443275				13.829	4.039	0.292067
		10.47	5.13	0.489971				12.273	2.982	0.242972
		14.08	5.489	0.389844				15.389	3.893	0.252973
		13.081	6.388	0.488342				12.548	4.714	0.375677
		13.558	6.964	0.513645				15.435	4.07	0.263686
		15.876	5.031	0.316893				14.778	2.5	0.16917
		17.493	7.951	0.454525				12.819	3.281	0.255948
		11.667	7.401	0.634353				13.553	2.838	0.2094
		13.892	6.388	0.459833				13.821	3.701	0.267781
		17.257	6.946	0.402503				14.264	3.468	0.24313
		10.753	6.021	0.559937				16.817	4.423	0.263008
		10.595	5.368	0.506654				18.163	3.543	0.195067
		9.062	6.562	0.724123				14.24	4.738	0.332725
		12.772	5.13	0.40166				16.325	5	0.306279
		16.378	7.906	0.482721				15.538	3.801	0.244626
		15.831	6.27	0.396058				15.532	3.182	0.204867
		11.963	8.078	0.675249				13.886	5.772	0.41567
		11.511	5.344	0.464252				17.502	4.272	0.244086
		9.708	3.717	0.38288				12.516	2.388	0.190796
		10.25	5.836	0.569366				16.134	4.65	0.288211
		13.643	5.274	0.386572				14.727	2.749	0.186664
		12.634	5.701	0.451243				14.191	2.774	0.195476
		11.172	5.039	0.451038				14.716	3.76	0.255504
		10.382	5.657	0.544885				13.807	4.472	0.323894
		11.795	4.269	0.361933				12.752	2.795	0.219181
		10.259	4.596	0.447997				13.868	4.589	0.330906
		10.431	4.589	0.439939				10.355	5.375	0.519073
		10.595	4.61	0.435111				16.072	5.385	0.335055
		10.319	2.713	0.262913				15.953	3.606	0.226039
		8.355	4.1	0.490724				10.796	7.341	0.679974
		10.527	4.507	0.428137				9.846	1.988	0.201909
		9.605	5.315	0.553358				13.233	3.308	0.249981
		16.088	6.175	0.383826				13.861	4.95	0.357117
		12.671	6.872	0.542341				12.555	3.363	0.267861
		14.472	6.2	0.428413				14.701	6.128	0.416842
		10.154	3.727	0.367047				13.487	4.243	0.314599
		9.804	6.009	0.612913				13.4	4.528	0.33791
		10.753	5.256	0.488794				15.563	4.467	0.287027
		11.816	5.22	0.441774				14.524	4.549	0.313206
		10.878	4.252	0.390881				16.994	4.507	0.265211
		9.888	3.432	0.347087				14.921	4.589	0.307553
		9.513	5.772	0.606749				13.089	4.138	0.316143
		12.26	5.385	0.439233				15.556	4.485	0.288313
		12.191	6.149	0.504388				12.612	2.236	0.177291
		11.859	4.191	0.353402				12.733	4.507	0.353962
		11.94	6.643	0.556365				14.15	3.801	0.268622
		10.636	3.579	0.336499				10.533	3.701	0.351372
		12.075	3.691	0.305673				10.63	5	0.470367
		12.838	5.836	0.454588				13.886	3.64	0.262135
		11.253	6.755	0.600284				12.5	5.056	0.40448
		11.319	6.6	0.58309				14.921	4.138	0.277327
		10.735	5.031	0.468654				10.966	2.926	0.266825
		11.835	6.368	0.538065				10.6	4.285	0.404245
	4	10.374	6.187	0.596395				11.25	3.182	0.282844
		14.076	4.373	0.310671				11.56	4.507	0.389879
		10.335	4.854	0.469666				10.983	6.25	0.569061
		11.138	4.528	0.406536				13.027	5.191	0.39848
		11.5	5.256	0.457043				10.776	4.5	0.417595
		13.335	5.551	0.416273				11.045	4.279	0.387415
		10.753	6	0.557984				11.705	2.85	0.243486
		12.291	6.047	0.491986				10.404	4.301	0.413399
		14.25	6.021	0.422526				10.201	4.07	0.39898
		13.309	6.933	0.520926				9.956	4.031	0.404881
		13.677	5.385	0.393727				11.563	5.069	0.438381
		15.085	5.426	0.359695				12.026	4.802	0.399302
		17.205	6.146	0.357222				11.75	4.5	0.382979
		11.673	5.148	0.441018				8.515	3.848	0.451908
		12.562	4.423	0.352094				12.199	3.905	0.320108
		11.122	3.436	0.308937				14.396	3.808	0.264518
		10.687	4.346	0.406662				12.03	3.202	0.266168
		11.581	3.01	0.259908				11.402	4.301	0.377215
		8.807	3.26	0.37016				12.906	3.4	0.263443
		10.63	3.655	0.343838				13.101	4.65	0.354935
		13.124	4.714	0.359189				12.078	6.872	0.568968
		14.941	6.839	0.457734				14.15	4.485	0.316961
		13.233	6.403	0.483866				11.035	2.687	0.243498
		13.601	7.15	0.525697				10.635	3.333	0.313399
		12.993	7.211	0.554991				13.153	3.881	0.295066
		12.582	6.408	0.509299				11.231	3.953	0.351972
		7.894	8.878	1.12465				12.314	5.551	0.450788
		10.371	6.5	0.626748				11.102	3.606	0.324806
		11.782	6.374	0.540995				11.524	3.202	0.277855
		11.88	5.056	0.425589				13.408	6.438	0.480161
		12.582	5.148	0.409156				13.199	3.543	0.268429
		10.68	5.831	0.545974			4	12.042	3.887	0.322787
		14.025	5.871	0.41861				13.908	3.3	0.237274
		13.536	5.088	0.375887				12.455	3.162	0.253874
		15.462	6.01	0.388695				12.906	2.761	0.213932
		14.866	7.15	0.480963				11.161	3.808	0.341188
		14.346	5.062	0.352851				9.956	2.388	0.239855
		13.477	5.154	0.382429				10.512	3.553	0.337995
		14.534	4.714	0.324343				11.898	3.717	0.312405
		13.35	5.426	0.406442				12.694	4.717	0.371593
		13.536	6.754	0.498966				14.631	6.25	0.427175
		15.98	4.577	0.286421				12.799	3.536	0.276272
		16.643	5.897	0.354323				12.432	6.27	0.504344
		16.977	5.185	0.305413				13.44	3.052	0.227083
		15.016	4.905	0.326652				11.877	3.717	0.312958
		12.799	4.853	0.37917				12.693	4.014	0.316237
		16.991	7.267	0.427697				14.67	3.667	0.249966
		18.112	4.924	0.271864				13.337	3.35	0.251181
		11.845	5.303	0.447699				15.953	4.61	0.288974
		12.199	5.506	0.451348				16.221	7.15	0.440787
		12.361	4.528	0.366313				13.428	5.368	0.399762
		13.744	5.696	0.414435				14.349	3.432	0.23918
		11.138	6.27	0.562938				12.502	2.25	0.179971
		12.855	4.809	0.374096				11.492	5.148	0.447964
		11.067	4.924	0.444926				13.834	3.337	0.241217
		11.95	4.634	0.387782				12.405	3.976	0.320516
		9.156	3.834	0.418742				11.505	3.171	0.275619
		9.54	3.165	0.331761				11.164	2.358	0.211215
		12.728	6.25	0.491043				13.081	4.1	0.313432
		14.705	5.618	0.382047				9.264	3.041	0.32826
		11.919	6.865	0.575971				12.191	2.136	0.175211
		13.108	4.95	0.377632				11.385	3.162	0.277734
		14.029	6.067	0.432461				11.853	2.734	0.230659
		14.637	7.097	0.484867				11.753	5.5	0.467966
		12.134	6.169	0.508406				10.621	3.691	0.347519
		13.582	5.408	0.398174				15.699	6.7	0.426779
		12.127	6.619	0.545807				11.671	7.379	0.632251
		12.612	6.325	0.501507				11.667	4.014	0.344047
		14.056	8.325	0.592274				14.716	2.981	0.202569
		14.346	8.162	0.568939				13.704	4.161	0.303634
		15.442	7.311	0.473449				14.644	4.301	0.293704
		14.063	6.128	0.435753				14.27	4.25	0.297828
		15.268	7.591	0.497184				14.388	3.804	0.264387
		16.298	5.551	0.340594				12.555	4.1	0.326563
		12.195	6.593	0.540631				14.221	4.366	0.307011
		13.017	6.058	0.465391				14.86	3.64	0.244953
		14.011	6.452	0.460495				14.795	3.976	0.268739
		12.432	7.04	0.566281				15.207	4.61	0.30315
		15.508	5.949	0.383608				12.806	3.432	0.267999
		15.016	5.426	0.361348				12.311	1.904	0.154658
	5	12.668	6.336	0.500158				16.78	4.61	0.274732
		10.198	6.5	0.63738				13.752	3.758	0.273269
		10.262	7.906	0.770415				14.949	5.426	0.362967
		13.335	5.489	0.411624				15.348	2.173	0.141582
		11.452	4.488	0.391897				15.699	3.162	0.201414
		9.804	5.207	0.53111				13.086	3.889	0.297188
		12.615	6.978	0.553151				16.125	3.905	0.242171
		10.442	7.379	0.706665				18.028	6.042	0.335145
		13.136	5.657	0.430649				15.66	5.701	0.364049
		12.502	7.071	0.56559				13.928	7.159	0.514001
		11.753	6.946	0.590998				13.509	3.905	0.289067
		12.177	5.676	0.466125				14.944	3.808	0.254818
		14.501	5.003	0.345011				14.752	3.758	0.254745
		12.772	6.915	0.541419				15.699	5.344	0.340404
		14.109	5.062	0.358778				13.732	4.447	0.323842
		11.481	7.049	0.613971				13.038	3.553	0.272511
		11.926	5.518	0.462687				11.753	3.536	0.300859
		13.969	7.557	0.540984				12.75	3.783	0.296706
		13.187	8.433	0.639493				12.701	2.704	0.212897
		12.097	7.772	0.642473				12.003	3.758	0.313088
		8.751	3.889	0.444406				12.806	3.655	0.285413
		11.138	8.051	0.722841				12.401	3.073	0.247803
		9.737	8.75	0.898634				13.924	5.375	0.386024
		9.376	4.529	0.483042				13.416	4.472	0.333333
		12.34	4.869	0.394571				13.222	4.316	0.326426
		9.914	5.59	0.563849				11.375	3.333	0.293011
		10.865	5.893	0.542384				12.343	2.134	0.172892
		13.371	8.016	0.599506				14.076	5.154	0.366155
		13.7	6.472	0.472409				12.622	4.61	0.365235
		16.66	6.5	0.390156				13.044	3.889	0.298145
		13.759	6.792	0.493641				15.878	3.4	0.214133
		14.08	6.265	0.444957				13.12	4.596	0.350305
		13.768	4.717	0.342606				16.378	7.106	0.433875
		14.667	6	0.409082				12.903	5.657	0.438425
		13.384	4.853	0.362597				15.846	5.821	0.367348
		12.455	6.801	0.546046				14.392	6.801	0.472554
		10.419	8.172	0.784336				11.511	2.635	0.228911
		12.415	7.718	0.621667				13.897	5.54	0.398647
		13.75	8.28	0.602182				15.023	4.014	0.26719
		12.07	6.654	0.551284				17.029	3.236	0.190029
		13.205	4.167	0.315562			5	10.028	4.035	0.402373
		13.038	9.199	0.705553				11.524	5.202	0.451406
		11.35	8.31	0.732159				10.858	3.284	0.30245
		14.91	7.071	0.474245				10.367	3.536	0.341082
		12.26	8.31	0.677814				11.83	4.517	0.381826
		15.833	6.187	0.390766				10.024	4.007	0.399741
		12.54	7.018	0.559649				12.64	3.377	0.267168
		12.26	7.504	0.612072				14.732	5.426	0.368314
		12.87	6.49	0.504274				12.374	4.512	0.364636
		14.522	6.289	0.433067				12	4.757	0.396417
		16.007	6.667	0.416505				12.362	3.816	0.308688
		14.644	5.9	0.402895				12.067	3.771	0.312505
		14.977	4.507	0.300928				10.466	2.698	0.257787
		16.101	7.769	0.482517				8.017	2.828	0.35275
		13.566	7.075	0.521524				10.878	2.75	0.252804
		13.868	8.112	0.584944				11.402	3.42	0.299947
		13.551	6.6	0.487049				11.148	2.349	0.21071
		16.936	7.302	0.431153				14.147	6.21	0.438962
		18.75	7.458	0.39776				12.134	3.902	0.321576
		13.928	7.159	0.514001				14.252	3.321	0.23302
		11.448	7.302	0.637841				11.891	4.529	0.380876
		18.1	7.211	0.398398				13.252	7.778	0.58693
		17.557	7.566	0.430939				13.082	3.436	0.262651
		14.927	6.176	0.413747				15.771	4.767	0.302264
		14.43	7.618	0.527928				15.351	1.904	0.124031
		11.102	8.985	0.809314				11.279	5.669	0.502615
		15.236	6.112	0.401155				10.09	3.727	0.369376
		17.029	5	0.293617				9.156	3.988	0.435561
		15.921	6.719	0.422021				10.866	4.418	0.406589
		13.12	4.507	0.343521				12.448	5.956	0.47847
		14.422	7.425	0.514838				11.643	3.727	0.320107
		15.11	6.21	0.410986				14.299	5.305	0.371005
		15	6.31	0.420667				11.845	4.61	0.389194
		16.218	5.442	0.335553				10.713	3.779	0.352749
		13.252	7.632	0.575913				13.463	3.717	0.27609
		12.501	8.263	0.660987				12.548	4.472	0.356391
		16.761	7.198	0.429449				13.793	4.95	0.358878
		12.301	8.28	0.673116				13.764	2.675	0.194348
		15.496	5.836	0.376613				10.405	4.451	0.427775
		14.496	8.051	0.555395				13.263	3.606	0.271884
		14.603	8.132	0.556872				14.009	8.764	0.625598
		14.61	8.602	0.588775				13.038	3.579	0.274505
		14.151	4.845	0.342379				12.652	2.795	0.220914
		15	9.605	0.640333				13.735	4.825	0.351292
		15.56	7.85	0.504499				13.789	3.771	0.273479
		17.503	6.083	0.34754				11.83	8.018	0.677768
		12.684	7.53	0.593661				13.906	4.634	0.333237
		13.068	7.311	0.559458				10.367	2.867	0.276551
		15.074	7.782	0.516253				13.177	3.359	0.254914
		11.753	8.732	0.742959				14.883	5.139	0.345293
		16.994	6.915	0.406908				11.995	5.376	0.448187
		15.518	9.83	0.633458				15.443	3.691	0.239008
		16.593	8.284	0.499247				13.869	3.925	0.283005
		11.673	7.957	0.681659				12.226	2.734	0.223622
		11.689	8.31	0.710925				14.921	4.25	0.284833
		14.02	6.388	0.455635				15.91	5.9	0.370836
		10.335	8.533	0.825641				12.304	3.801	0.308924
		12.137	9.503	0.782978				12.379	3.712	0.299863
		13.901	7.906	0.568736				13.001	3.171	0.243904
		12.693	7.608	0.599385				15.892	4.589	0.288762
		13.618	6.872	0.504626				13.193	4.697	0.356022
		12.379	4.962	0.40084				14.718	5.816	0.395162
		15.381	7.786	0.506209				14.08	6.25	0.443892
		13.639	7.169	0.525625				12.23	3.184	0.260343
		10.884	7.12	0.654171				13.744	5.497	0.399956
		13.269	8.602	0.648278				10.296	3.018	0.293124
		18.209	7.766	0.426492				14.43	7.032	0.487318
		14.188	7.353	0.518255				19.026	7.267	0.381951
		13.12	4.717	0.359527				12.12	8.873	0.732096
		12.388	9.014	0.72764				15.207	5.984	0.393503
		11.335	7.807	0.688752				14.881	3.466	0.232914
		13.086	5.786	0.442152				16.155	6.149	0.380625
		11.344	6.227	0.548925				14.24	7.906	0.555197
		14.75	5.523	0.374441				14.194	3.354	0.236297
		13.335	5.657	0.424222				18.276	6.7	0.366601
		11.774	6.519	0.553678				15.104	4.039	0.267413
		12.5	7.198	0.57584				18.465	4.333	0.23466
		13.901	5.701	0.410114				15.352	7.261	0.472968
		12.212	7.387	0.604897				14.109	6.388	0.452761
		8.678	6.792	0.782669				16.839	5.13	0.30465
		14.142	9.582	0.677556				14.372	3.691	0.256819
		11.792	7.15	0.606343				15.236	4.116	0.27015
		13.337	8.028	0.601934				11.068	3.913	0.353542
		13.703	6.412	0.467927				13.452	4.67	0.34716
		12.207	6.21	0.508725				12.828	4.332	0.337699
		12.068	3.363	0.278671				15.524	6.185	0.398415
		18.664	6.71	0.359516				11.275	2.761	0.244878
		15.321	4.528	0.295542				15.601	5.421	0.347478
		11.003	7.319	0.665182				15.742	5.668	0.360056
		11.643	7.382	0.634029				13.677	6.374	0.466038
		15.207	6.755	0.444203				12.026	4.596	0.382172
		12.068	8.551	0.708568				13.59	6.103	0.44908
		13.759	7.826	0.568791				13.551	6.731	0.496716
		12.562	8.322	0.662474				11.519	4.003	0.347513
		17.344	6.932	0.399677				12.54	6.295	0.501994
		13.676	7.071	0.517037				11.271	3.308	0.293497
		13.4	7.558	0.56403				12.748	8.62	0.676184
	6	13.64	6.25	0.458211				13.402	7.616	0.568273
		13.372	9.647	0.721433				16.279	7.782	0.478039
		13.647	7.558	0.553821				12.998	3.745	0.288121
		9.75	7.504	0.769641				14.513	8.139	0.560808
		12.964	5.506	0.424715				12.15	4.423	0.364033
		12.857	7.163	0.557128				10.785	4.451	0.412703
		14.215	6.946	0.488639				12.872	3.905	0.303372
		13.371	11.393	0.852068				15.7	8.139	0.518408
		8.335	6.021	0.722376				13.271	8.533	0.642981
		16.662	8.162	0.489857				13.829	4.776	0.345361
		14.758	6.388	0.43285				14.682	10.068	0.685738
		10.404	7.267	0.698481				12.153	5.08	0.418004
		16.752	7.254	0.433023				10.976	2.088	0.190233
		13.017	7.364	0.565722				11.336	3.052	0.269231
		13.732	9.22	0.671424				15.052	2.926	0.194393
		14.807	9.371	0.632876				12.349	4.589	0.371609
		14.674	7.603	0.518127				14.076	5.062	0.359619
		12.026	5.13	0.426576				11.852	3.35	0.282653
		14.08	8.07	0.573153				12.911	5.786	0.448145
		12.333	8.769	0.711019				10.132	3.502	0.345638
		15.015	8	0.532801				11.918	3.905	0.327656
		15.8	9.464	0.598987				11.606	4.72	0.406686
		16.757	8.434	0.503312				13.428	6.021	0.448391
		15.332	8.62	0.562223				11.25	4.776	0.424533
		15.104	9.1	0.602489				11.845	4.123	0.348079
		15.104	8.4	0.556144				10.756	3.073	0.285701
		15.742	9.304	0.59103				17.205	6.31	0.366754
		15.646	8.07	0.515787				14.853	6.19	0.416751
		15.532	9.414	0.606104				13.101	5.618	0.428822
		20.136	8.36	0.415177				12.502	5	0.399936
		17.346	7.732	0.445751				11.6	2.358	0.203276
		17.205	8.028	0.466609				16.119	6.6	0.409455
		15.868	9.667	0.609214				11.161	5.534	0.495834
		13.017	12.552	0.964277				12.455	4.61	0.370132
		15.67	8.028	0.512317				14.318	7.754	0.541556
		15.301	8.839	0.577675				11.622	4.161	0.358028
		16.677	8.189	0.491036				9.031	4.451	0.492858
		12.492	6.2	0.496318				12.903	4.962	0.384562
		10.842	7.661	0.706604				12.065	4.962	0.411272
		13.44	9.031	0.671949				13.101	5.489	0.418976
		12.209	7.603	0.622737			6	12.763	7.311	0.572828
		12.555	8.246	0.65679				14.795	5.057	0.341805
		11.689	7.603	0.650441				13.73	5.942	0.432775
		14.885	10.92	0.733624				12.311	3.25	0.263992
		16.211	8.923	0.550429				13.703	6.574	0.479749
		16.018	8.25	0.515046				11.508	4.384	0.380952
		12.314	8.533	0.692951				13.864	3.48	0.25101
		11.668	6.247	0.535396				14.422	6.872	0.476494
		11.739	5.676	0.483516				14.126	4.773	0.337888
		12.51	6.792	0.542926				16.436	3.659	0.222621
		13.993	8.223	0.587651				14.16	7.426	0.524435
		10.77	9.862	0.915692				11.876	4.18	0.35197
		12.191	9.52	0.780904				13.789	7.267	0.527014
		13.807	10.25	0.742377				14.725	5.315	0.360951
		15.532	8.189	0.527234				13.829	4.161	0.300889
		15.302	7.157	0.467717				15.429	7.25	0.469894
		12.937	4.503	0.348071				13.086	4.243	0.32424
		13.187	8.975	0.680595				12.435	5	0.402091
		14.249	6.852	0.480876				13.606	8.537	0.627444
		14.674	7.754	0.528418				14.954	4.451	0.297646
		12.003	6.576	0.547863				14.395	6.472	0.449601
		13.004	6	0.461396				17.78	8.975	0.504781
		12.572	6.719	0.534442				17.889	5.831	0.325954
		13.573	5.52	0.40669				14.907	7.951	0.533374
		15.092	7.951	0.526835				13.283	4.472	0.336671
		15.092	7.211	0.477803				15.681	8.028	0.511957
		12.601	8.069	0.640346				15.782	4.912	0.311241
		10.179	7.835	0.769722				17.717	5.497	0.310267
		13.086	6.536	0.499465				17.817	4.922	0.276253
		11.319	6.671	0.589363				15.766	6.325	0.40118
		11.045	7.353	0.665731				15.207	5.483	0.360558
		10.689	6.25	0.584713				15.846	9.804	0.618705
		10.892	6.49	0.59585				14.65	4.1	0.279863
		15.317	7.558	0.493439				14.337	7.364	0.513636
		11.705	6.519	0.556941				15.855	6.021	0.379754
		10.262	7.766	0.756773				14.171	3.54	0.249806
		11.275	6.792	0.602395				16.547	4.697	0.283858
		10.041	8.591	0.855592				13.667	10.593	0.775079
		15.508	7.018	0.452541				14.921	4.279	0.286777
		14.181	7.397	0.521613				14.16	5.315	0.375353
		13.259	7.485	0.564522				11.823	3.073	0.259917
		13.895	7.938	0.571285				15.146	7.008	0.462696
		15.875	8.75	0.551181				13.443	3.701	0.275311
		13.877	5.836	0.420552				14.67	4	0.272665
		12.301	7.444	0.605154				12.34	3.52	0.285251
		11.15	6.731	0.603677				15.443	4.61	0.298517
		13.21	8.962	0.678425				12.301	5.9	0.479636
		13.218	8.25	0.624149				12.412	4.717	0.380035
		13.567	6.289	0.463551				12.872	4.327	0.336156
		15.11	6.915	0.457644				14.081	6.291	0.446772
		12.619	7.786	0.617006				15.542	5.446	0.350405
		12.191	7.159	0.587236				12.966	6.175	0.476246
		10.503	7.353	0.700086				13.77	5.75	0.417574
		13.677	8.31	0.607589				16.133	5.148	0.319098
		18.271	7.701	0.421488				14.944	7.433	0.49739
		13.193	9.185	0.696203				15.662	5.056	0.32282
		14.909	7.261	0.487021				13.288	6.021	0.453116
		10.772	7.755	0.719922				9.031	3.328	0.368508
		14.661	7.52	0.512925				14.142	6.01	0.424975
		14.732	6.637	0.450516				16.095	7.786	0.483753
		13.566	4.936	0.363851				13.613	5.315	0.390436
		11.853	4.631	0.390703				13.196	4.346	0.329342
		13.865	7.073	0.510133				13.895	6.255	0.450162
		14.153	7.01	0.495301				17.596	6.801	0.386508
		11.064	5.381	0.486352				20.248	7.601	0.375395
		12.005	7.906	0.658559				16.59	7.775	0.468656
		13.21	5.274	0.399243				13.2	4.373	0.331288
		14.631	9.192	0.628255				16.632	6.6	0.396825
		17.236	9.503	0.551346				14.496	5.13	0.353891
		13.938	9.075	0.651098				12.273	4.279	0.348652
		15.236	7.491	0.491664				14.61	5.689	0.389391
		14.631	6.801	0.464835				14.099	5.622	0.398752
		13.585	9.341	0.687597				12.219	6.486	0.530813
		12.916	8.793	0.680784				13.306	4.65	0.349466
		12.993	7.458	0.574001				12.235	4.714	0.385288
		14.5	7.603	0.524345				11.511	3.933	0.341673
		14.916	8.707	0.583736				11.335	4.902	0.432466
		16.621	7.19	0.432585				12.104	4.126	0.340879
		18.566	4.955	0.266886				13.193	6.295	0.477147
		15.892	6.374	0.401082				16.553	4.507	0.272277
		15.977	7.669	0.480003				15.137	4.346	0.287111
		16.53	5.871	0.355172				10.734	4.534	0.422396
		15.675	6.685	0.426475				11.805	6.187	0.5241
		17.208	8.518	0.495002				14.084	3.567	0.253266
		14.614	10.842	0.741891				11.339	6.27	0.552959
		16.298	7.15	0.438704				15.403	3.606	0.23411
		17.545	8.325	0.474494				14.346	6.403	0.446327
		13.33	8.61	0.645911				16.637	5.442	0.327102
		14.735	7.318	0.496641				15.538	3.432	0.220878
		16.434	7.766	0.472557				13.618	4.773	0.350492
		14.496	7.766	0.535734				12.471	5.257	0.421538
		16.9	8.043	0.475917				13.536	3.67	0.271129
		13.187	7.244	0.549329				13.521	7.766	0.574366
		13.752	8.035	0.584279				16.38	4.67	0.285104
		13.509	9.582	0.709305				14.468	6.801	0.470072
		14.293	5.315	0.37186				15.592	4.301	0.275847
		13.834	3.701	0.267529				15.403	7.433	0.482568
	7	16.576	9.804	0.591458				14.809	5.831	0.393747
		11.968	8.654	0.723095				13.895	3.01	0.216625
		12.402	7.448	0.600548				15.511	5.859	0.377732
		16.071	6.274	0.390393				14.162	6.828	0.482135
		13.73	7.42	0.540422				13.807	7.071	0.512132
		12.395	7.08	0.571198				12.528	4.807	0.383701
		10.05	7.647	0.760896				14.252	6.505	0.456427
		11.709	6.884	0.587924				14.769	4.924	0.333401
		13.031	5.669	0.43504				14.754	5.911	0.400637
		13.463	8.138	0.604472				15.521	3.986	0.256813
		11.877	7.558	0.636356				15.114	6.872	0.454678
		12.966	8.322	0.641832				13.171	4.485	0.340521
		14.142	6.574	0.464856				14.516	5.918	0.407688
		14.837	6.56	0.442138				13.29	4.697	0.353424
		12.338	7.502	0.60804				14.305	5.701	0.398532
		13.956	6.839	0.49004				17.623	4.854	0.275436
		12.078	6.039	0.5				18.569	8.839	0.476008
		13.732	6.768	0.492863				13.924	6.872	0.493536
		12.502	7.071	0.56559				15.333	8.667	0.565251
		14.009	6.255	0.446499				25.318	3.824	0.151039
		10.91	7.537	0.690834				14.001	4.67	0.333548
		11.743	7.198	0.612961				16.308	7.179	0.440213
		15.75	6.021	0.382286				16.01	5.143	0.321237
		13.05	8.246	0.631877				20.069	7.322	0.364841
		13.526	8.043	0.594633				14.395	9.263	0.643487
		15.981	8.544	0.534635				19.554	3.67	0.187685
		11.148	5.897	0.528974				15.071	4.643	0.308075
		12.748	5.231	0.410339				12.552	3.363	0.267925
		12.219	6.265	0.512726				12.737	6.872	0.539531
		11.516	10.991	0.954411				14.333	6.083	0.424405
		12.311	6.865	0.557631				15.235	7.846	0.514998
		15.598	7.766	0.497884				15.557	5.893	0.378801
		13.933	6.037	0.433288				15.625	5.251	0.336064
		13.812	7.967	0.576817				14.721	5.798	0.393859
		11.524	8.344	0.724054				14.621	3.206	0.219274
		11.385	6.27	0.550725				15.646	5.385	0.344177
		14.318	8.544	0.596731				12.127	6.865	0.566092
		13.668	8.515	0.622988				13.622	5.315	0.390178
		14.682	9.718	0.661899				11.715	3.553	0.303286
		18.67	11.353	0.608088			7	13.671	6.719	0.491478
		15.79	6.933	0.439075				12.972	6.241	0.481113
		13.353	8.112	0.607504				15.56	4.031	0.259062
		17.017	9.253	0.54375				13.77	4.507	0.327306
		19.002	10.078	0.530365				13.622	6.562	0.481721
		14.02	9.223	0.657846				16.906	7.62	0.450728
		14.1	10.443	0.740638				11.074	5	0.451508
		14.037	6.978	0.497115				15.55	8.449	0.543344
		14.811	7.134	0.481669				12.86	3.801	0.295568
		12.445	7.945	0.638409				13.566	4.72	0.347929
		13.509	5.755	0.426012				13.834	4.773	0.34502
		15.126	7.23	0.477985				11.432	3.532	0.308957
		12.258	7.159	0.584027				11.413	2.687	0.235433
		15.962	7.601	0.476193				13.77	7.867	0.571314
		14.051	8.544	0.608071				14.125	2.878	0.203752
		12.694	8.174	0.643926				12.867	4.549	0.35354
		14.056	7.25	0.515794				11.606	8.777	0.756247
		13.566	7.367	0.543049				13.072	2.687	0.205554
		12.737	5.935	0.465965				14.285	4.67	0.326916
		9.552	6.366	0.666457				14.916	6.915	0.463596
		10.101	7.08	0.700921				14.496	5.154	0.355546
		15.463	8.498	0.54957				12.782	5.039	0.394226
		15.424	9.055	0.587072				12.015	5.821	0.484478
		11.673	4.912	0.4208				11.787	6.491	0.550691
		11.845	7.289	0.615365				11.17	3.384	0.302954
		11.763	6.223	0.529032				13.759	5.755	0.418272
		11.211	5.963	0.531888				13.647	3.783	0.277204
		12.582	7.25	0.57622				15.277	6.553	0.428945
		13.108	7.211	0.550122				11.521	4.086	0.354657
		10.957	8.498	0.775577				13.402	5.949	0.443889
		13.908	6.364	0.457578				15.104	5.884	0.389566
		13.677	6.388	0.467061				12.947	6.543	0.505368
		12.042	7.603	0.631374				13.675	3.328	0.243364
		14.056	6.021	0.428358				13.098	7.159	0.546572
		12.74	8.31	0.652276				16.319	4.562	0.279551
		12.257	6.936	0.565881				13.877	3.396	0.244721
		12.966	7.311	0.563859				15.424	5.011	0.324883
		13.752	6.559	0.476949				13.35	3.801	0.284719
		13.14	5.88	0.447489				16.055	6.549	0.40791
		14.064	7.918	0.562998				17.285	8.724	0.504715
		14.15	7.683	0.542968				18.215	6.574	0.360911
		11.875	7.289	0.613811				16.211	5.534	0.341373
		11.334	6.221	0.548879				17.413	8.692	0.499167
		11.705	7.368	0.629475				16.003	6.083	0.380116
		13.21	7.134	0.540045				16.667	7.667	0.460011
		12.782	6.858	0.536536				12.857	5.618	0.43696
		11.257	6.433	0.571467				13.129	5.233	0.398583
		12.5	5.984	0.47872				14.708	5.618	0.381969
		12.843	6.037	0.470062				11.011	4.243	0.385342
		12.78	7.319	0.572692				13.017	7.008	0.538373
		14.39	5.859	0.407158				14.553	8.117	0.557754
		13.557	6.61	0.487571				15.568	4.868	0.312693
		14.501	7.032	0.484932				14.238	6.56	0.460739
		12.944	8.043	0.621369				14.422	5.667	0.392941
		11.359	9.936	0.874725				15.931	3.905	0.24512
		15.405	9.411	0.610906				11.035	3.432	0.31101
		14.496	8.189	0.564914				13.288	6.395	0.481261
		14.181	8.732	0.615753				13.135	4.625	0.352113
		15.55	7.236	0.465338				13.545	5.442	0.401772
		11.607	8.58	0.739209				12.253	5.25	0.428466
		13.343	6.906	0.517575				15.203	5.483	0.360653
		13.252	8.37	0.631603				14.004	6.2	0.442731
		13.467	8.062	0.598649				13.759	5.755	0.418272
		12.966	7.83	0.603887				12.209	5.315	0.435335
		12.341	8.016	0.649542				11.56	7.04	0.608997
		14.167	8.167	0.576481				11.816	7.289	0.616875
		13.566	7.976	0.58794				13.613	3.881	0.285095
		12	7.289	0.607417				15.89	6.01	0.378225
		14.259	5.755	0.403605				10.965	7.157	0.652713
		15.348	8.602	0.560464				12.238	5.548	0.453342
		15.475	7.81	0.504685				14.001	6.13	0.437826
		11.686	7	0.599007				14.001	5.011	0.357903
		13.768	9.333	0.677876				13.64	7.387	0.541569
		13.509	7.08	0.524095				14.02	5.815	0.414765
		13.804	8.515	0.61685				14.5	5.506	0.379724
		12.562	8.75	0.696545				10.668	3.837	0.359674
		15.5	9.28	0.59871				13.735	3.536	0.257444
		14.907	8.007	0.53713				14.944	2.95	0.197404
		16.643	9.551	0.573875				12.831	2.305	0.179643
		19.405	10.065	0.518681				12.95	4.1	0.316602
		13.77	9.124	0.6626				15.703	3.333	0.212252
		14.853	7.653	0.515249				14.376	3.165	0.220159
		18.003	10.124	0.562351				13.778	4.191	0.304181
		15.878	9.411	0.592707				16.451	5.852	0.355723
		13.521	9.753	0.721322				14.5	5.303	0.365724
		15.947	6.5	0.4076				16.607	3.184	0.191726
		15.839	8.894	0.561525				13.869	3.018	0.217608
		14.333	10.687	0.745622				14.037	6.719	0.478664
	8	14.109	8.31	0.588986				14.277	7.256	0.50823
		16.869	8.139	0.482483				15.497	3.075	0.198426
		16.577	8.127	0.490258				13.587	8.317	0.612129
		16.146	7.364	0.456088				13.125	3.359	0.255924
		15.836	8.807	0.556138				12.5	7	0.56
		14.472	10.672	0.737424				15.834	8.393	0.530062
		15.606	8.533	0.546777				14.307	4.972	0.347522
		17.351	7.075	0.407757				15.345	6.472	0.421766
		14.241	7.401	0.519697				12.885	3.627	0.28149
		13.437	4.488	0.334003				14.554	5.701	0.391714
		11.607	8.29	0.714224				14.758	6.619	0.448503
		14.611	6.112	0.418315				15.008	5.59	0.372468
		15.074	7.454	0.494494				16.128	3.4	0.210813
		12.737	9.69	0.760776				15.203	4.447	0.292508
		12.369	7.855	0.635055				13.293	5.805	0.436696
		14.501	5.209	0.359217				14.534	5.506	0.378836
		12.87	6.408	0.497902				17.024	5.551	0.326069
		12.412	8.635	0.695698				13.752	4.528	0.329261
		12.981	7.487	0.576766				15.405	5.836	0.378838
		11.052	7.491	0.677796				15.518	9.75	0.628303
		17.062	7.85	0.460087				17.007	6.083	0.357676
		12.612	8.097	0.642008				15.133	7.254	0.47935
		12.065	6.129	0.507998				16.577	5.59	0.337214
		14.036	5.297	0.377387				14.631	5.618	0.383979
		14.329	7.404	0.516714				16.125	4.61	0.285891
		12.522	7.517	0.600303				16.697	6.675	0.399772
		13.975	9.055	0.647943				17.382	6.755	0.38862
		13.05	8.201	0.628429				23.565	3.758	0.159474
		12.412	7.504	0.604576				18.336	5.375	0.293139
		13.288	9.09	0.684076				15.258	6.505	0.426334
		10.467	8.439	0.806248				15.052	8	0.531491
		13.526	7.674	0.567352				15.608	3.4	0.217837
		12.388	6.336	0.511463				17.557	7.762	0.442103
		14.311	8.732	0.61016				11.424	3.4	0.297619
		16.502	7.754	0.469882				14.801	6.21	0.419566
		14.396	9.169	0.636913				17.156	7.004	0.408254
		14.701	9.387	0.638528				15.389	7.004	0.45513
		16.67	8	0.479904				18.785	7.454	0.396806
		12.77	6.388	0.500235				13.208	3.162	0.2394
		13.086	6.088	0.46523			8	14.91	6.103	0.409323
		18.828	9.464	0.502656				14.577	4.138	0.283872
		17.946	10.041	0.559512				16.906	6.755	0.399562
		13.049	5.667	0.434286				13.906	3.891	0.279807
		12.522	7.032	0.561572				14.323	5.855	0.408783
		15.589	6.519	0.418179				12.789	6.5	0.508249
		16.853	6.671	0.395835				14.516	4.123	0.284031
		17.799	8.515	0.478398				15.678	3.468	0.221202
		15.508	5.397	0.348014				13.004	4.503	0.346278
		16.325	7.004	0.429035				14.877	5.618	0.37763
		18.502	8	0.432386				12.915	4.447	0.344328
		14.842	6.553	0.441517				14.067	5.318	0.378048
		18.334	4.249	0.231755				12.612	4.138	0.3281
		11.402	9.906	0.868795				15.103	4.922	0.325896
		14.08	10.446	0.741903				13.809	5.757	0.416902
		12.412	10.55	0.849984				13.993	5.315	0.379833
		12.068	9.371	0.776516				14.807	6.408	0.432768
		15.002	6.052	0.403413				12.022	4.434	0.368824
		15.662	6.6	0.421402				10.436	3.883	0.372077
		12.76	8.515	0.66732				12.966	5.154	0.397501
		13.759	10.5	0.763137				11.15	7.08	0.634978
		13.647	6.119	0.448377				9.169	2.915	0.317919
		16.008	5.974	0.373188				13.956	5.069	0.363213
		14.802	7.311	0.49392				14.979	2.134	0.142466
		17.692	8.485	0.479595				14.08	3.727	0.264702
		17.502	8.254	0.471603				14.25	6.505	0.456491
		16.25	8.284	0.509785				14.089	4.67	0.331464
		16.242	9.329	0.574375				13.124	3.162	0.240933
		13.187	8.493	0.644043				14.502	7.5	0.51717
		15.821	10.277	0.64958				11.011	7.5	0.681137
		15.324	10.25	0.668885				11.102	3.202	0.288417
		13.793	8.051	0.583702				13.558	5.772	0.425727
		15.042	9.1	0.604973				14.121	4.249	0.300899
		12.369	9.014	0.728757				12.87	6.5	0.505051
		13.647	9.059	0.663809				13.275	5.676	0.427571
		11.753	6.824	0.580618				13.78	4.346	0.315385
		14.496	6.562	0.452677				13.657	5.062	0.370652
		12.302	7.159	0.581938				12.74	6.175	0.484694
		16.348	6.88	0.420847				13.353	6.727	0.503782
		14.708	6.657	0.452611				14.009	3.26	0.232708
		16.313	6.671	0.408938				14.769	4.717	0.319385
		16.925	7.318	0.432378				13.622	6.543	0.480326
		12.343	8.846	0.716682				13.502	3.01	0.22293
		17	5.27	0.31				13.22	6.368	0.481694
		14.909	7.401	0.496412				20.353	7.353	0.361274
		16.817	7.517	0.446988				17.33	5.483	0.316388
		17.644	8.404	0.476309				16.281	6.75	0.414594
		13.2	7.302	0.553182				14.631	6.568	0.44891
		13.353	8.355	0.625702				16.517	6.19	0.374765
		15.443	7.075	0.458136				17.103	6.185	0.361632
		12.54	10.833	0.863876				13.21	6.519	0.49349
		14.252	7.5	0.526242				16.255	4.428	0.272408
		14.45	9.487	0.65654				16.055	6.368	0.396637
		14.983	9.304	0.62097				12.494	4.955	0.39659
		15.56	8.62	0.553985				15.202	7.557	0.497106
		15.421	7.632	0.49491				12.023	5.776	0.480413
		16.211	9.503	0.586207				13.365	6.255	0.468013
		13.309	11.424	0.858367				14.513	5.315	0.366223
		15.135	9.804	0.64777				14.732	7.918	0.537469
		14.795	6.749	0.456168				14.372	6.129	0.426454
		13.812	7.696	0.557197				13.64	5.22	0.382698
		14.515	5.148	0.354668				14.708	1.953	0.132785
		12.321	4.249	0.344858				16	8.035	0.502188
		13.667	10.919	0.798932				12.652	3.01	0.237907
		15.366	9.672	0.629442				14.213	6.616	0.465489
		14.727	9.22	0.626061				15.67	7.401	0.472304
		13.35	7.071	0.529663				15.508	7.018	0.452541
		15.207	8.504	0.559216				17.17	6.364	0.370646
		15.102	8.962	0.593431				14.562	5.274	0.362176
		16.035	8.807	0.549236				15.5	4.008	0.258581
		12.548	8.975	0.715253				14.533	5.207	0.358288
		20.616	10.541	0.511302				17.112	7.163	0.418595
		19.232	11.643	0.605397				13.886	6.325	0.455495
		15.709	10.77	0.685594				14.758	8.254	0.55929
		12.445	9.718	0.780876				13.499	7.775	0.575969
		16.75	6.368	0.380179				13.886	4.61	0.331989
		16.621	4.809	0.289333				10.753	5.701	0.530178
		15.704	8.112	0.516556				14.767	5.061	0.342724
		10.308	5.231	0.50747				12.889	5.893	0.457212
		13.78	7.159	0.519521				11.8	4.249	0.360085
		14.714	9	0.611662				15.258	4.936	0.323502
		15.207	7.566	0.497534				17.964	6.128	0.341127
		13.252	8.132	0.613643				18.616	5.534	0.297271
		14.213	8.707	0.612608				16.752	5.303	0.316559
		13.521	7.254	0.536499				15.766	2.5	0.158569
		13.463	9.89	0.734606				17	5.75	0.338235
		13.868	9.503	0.685247				18.863	8.162	0.432699
		15.258	7.977	0.522808				15.592	6.973	0.447217
								13.521	9.371	0.69307
								12.026	2.85	0.236987
								15.557	6.346	0.407919
								12.374	5.657	0.457168
								19.94	6.115	0.30667
								13.516	5.333	0.394569
								13.861	7.357	0.53077
								14.004	6.342	0.452871
								15.846	9.393	0.592768
								14.577	5.368	0.368251
								12.642	6.103	0.482756
								12.772	8.325	0.651816
								14.524	5.426	0.373589
								14.916	7.786	0.52199
								13.259	7.769	0.585942
								14.182	8.162	0.575518
								13.557	2.635	0.194365
								13.174	6.265	0.475558
								15.397	8.878	0.576606
								13.73	5.618	0.409177
								16.874	4.714	0.279365
								13.752	4.528	0.329261
								17.252	7.603	0.440703
								21.378	8.284	0.387501
								14.076	5.534	0.393151
								15.385	8.064	0.524147
								17.57	4.833	0.275071
								16.002	5.234	0.327084
								17.52	5.398	0.308105
								13.886	6.897	0.496687
								13.585	9.503	0.699522
								12.642	7.42	0.586932
								14.916	9.552	0.640386
								15.338	9.22	0.601121
								15.075	3.833	0.254262
								12.966	6.6	0.509024
								14.5	7.766	0.535586
								13.841	3.202	0.231342
								15.348	6.741	0.43921
[truncated: 3 more columns]

[truncated: 1 more sheets: Supp Fig. 7]
